# Supplementary material for: Biogas Biocatalysis: Methanotrophic Bacterial Cultivation, Metabolite Profiling, and Bioconversion to Lactic Acid
Source: Front Microbiol. 2018 Oct 31;9:2610. doi: 10.3389/fmicb.2018.02610 (PMC6220066; doi:10.3389/fmicb.2018.02610)
Supplement: Supplementary file 2 [file Table_2.xlsx]

## Sheet: Statistical Heat Map
	National Renewable Energy Laboratory BIOGAS
	Heat map of statistically significant biochemicals profiled in this study. Red and green shaded cells indicate p≤0.05 (red indicates that the mean values are significantly higher for that comparison; green values significantly lower). Light red and light green shaded cells indicate 0.05<p<0.10 (light red indicates that the mean values trend higher for that comparison; light green values trend low…					Fold of Change (Ratios of Group means in Scaled Imputed Data)															Statistical Values (From ln-transformed Scaled Imputed Data)
						BIOGAS EFFECT (NON-NORMALIZED)							BIOGAS EFFECT (BRADFORD PROTEIN-NORMALIZED)								BG1 / WT		BG2 / WT		BG3 / WT		BG4 / WT		BG4_EXC / WT		BG5 / WT		BG6 / WT		BG1_BRAD / WT_BRAD		BG2_BRAD / WT_BRAD		BG3_BRAD / WT_BRAD		BG4_BRAD / WT_BRAD		BG4_BRAD_EXC / WT_BRAD		BG5_BRAD / WT_BRAD		BG6_BRAD / WT_BRAD
	Pathway Order	Super Pathway	Sub Pathway	Biochemical Name	X	BG1 / WT	BG2 / WT	BG3 / WT	BG4 / WT	BG4 * / WT	BG5 / WT	BG6 / WT	BG1 B / WT B	BG2 B / WT B	BG3 B / WT B	BG4 B / WT B	BG4* B / WT B	BG5 B / WT B	BG6 B / WT B	X	p-value	q-value	p-value	q-value	p-value	q-value	p-value	q-value	p-value	q-value	p-value	q-value	p-value	q-value	p-value	q-value	p-value	q-value	p-value	q-value	p-value	q-value	p-value	q-value	p-value	q-value	p-value	q-value	X
	1	Amino acid	Serine family (phosphoglycerate derived)	glycine		1.04	1.03	0.71	0.88	0.95	0.94	0.93	1.08	1.05	0.91	1.03	0.99	0.99	1.15		0.6484	0.4889	0.6481	0.2493	0.2895	0.1565	0.3106	0.2202	0.6968	0.5719	0.6607	0.6481	0.3905	0.5088	0.4409	0.4493	0.6187	0.3567	0.4948	0.4368	0.7579	0.3744	0.9542	0.5196	0.8637	0.4712	0.229	0.2507
	2			3-phosphoserine		4.28	1.95	3.03	5.53	2.74	1.34	2.73	4.82	2.14	5.14	8.11	3.14	1.42	3.47		0.0539	0.1904	0.2457	0.1575	0.0082	0.1427	0.084	0.1483	0.0571	0.2437	0.6243	0.6296	0.2258	0.4481	0.0362	0.1694	0.2588	0.2289	0.0403	0.1884	0.0938	0.223	0.0639	0.1776	0.6584	0.429	0.2338	0.2534
	3			serine		1.08	1.01	0.68	0.93	1.01	0.93	1.04	1.14	1.04	0.93	1.1	1.08	0.98	1.3		0.6314	0.4861	0.909	0.2984	0.1922	0.1427	0.513	0.248	0.8716	0.5916	0.3688	0.5031	0.603	0.6458	0.3715	0.4273	0.554	0.3427	0.3265	0.3635	0.336	0.2591	0.659	0.4515	0.7626	0.4518	0.0431	0.1191
	4			allo-threonine		0.48	0.67	0.48	0.74	0.95	0.74	0.52	0.5	0.7	0.66	0.83	1.01	0.78	0.66		0.0016	0.071	0.0047	0.0293	0.0526	0.1427	0.3766	0.2284	0.492	0.5129	0.2912	0.451	0.004	0.0655	9.4135e-05	0.0148	0.0121	0.0632	0.0018	0.1102	0.4421	0.2773	0.9363	0.5165	0.3412	0.346	0.0423	0.1191
	7			N-acetylserine		0.72	0.69	0.72	0.55	0.61	0.84	0.97	0.75	0.69	0.99	0.64	0.65	0.86	1.2		0.2441	0.3425	0.1221	0.1126	0.1884	0.1427	0.0773	0.1483	0.3061	0.4136	0.5354	0.5795	0.9548	0.7531	0.3413	0.4263	0.2214	0.2156	0.9348	0.587	0.183	0.2509	0.3971	0.3807	0.6155	0.4152	0.4201	0.3466
	10			sulfate*		1.12	1.09	0.98	2.61	1.22	1.22	1.22	1.18	1.12	1.4	3.58	1.29	1.27	1.52		0.0458	0.1904	0.0787	0.0991	0.7733	0.2624	0.3038	0.2186	0.3195	0.4161	0.0106	0.1598	0.0071	0.1073	0.092	0.2531	0.183	0.1928	0.1204	0.2416	0.301	0.2576	0.3504	0.3541	0.0417	0.1605	0.013	0.1061
	27			2-methylserine		1.14	1.09	0.88	1.32	1.38	1.23	1.3	1.19	1.12	1.21	1.57	1.46	1.29	1.61		0.5322	0.4492	0.3092	0.1645	0.47	0.191	0.0534	0.1483	0.1346	0.299	0.1038	0.3163	0.0649	0.3096	0.3713	0.4273	0.348	0.2653	0.1039	0.2261	0.0253	0.1746	0.1341	0.2435	0.0946	0.2102	0.0143	0.1061
	40		Aromatic amino acid metabolism (PEP derived)	tryptophan		0.99	0.9	0.69	0.94	1.03	1.09	1.03	1.04	0.93	0.9	1.11	1.08	1.14	1.28		0.9031	0.5665	0.1538	0.1215	0.2763	0.1528	0.6057	0.2556	0.8427	0.5916	0.518	0.5758	0.5064	0.5895	0.5817	0.5015	0.3998	0.2726	0.388	0.388	0.1956	0.2509	0.3761	0.371	0.3903	0.361	0.0241	0.1191
	60			phenylalanine		0.89	0.8	0.64	0.96	1.03	1.01	1.02	0.94	0.83	0.83	1.15	1.08	1.06	1.28		0.2682	0.3602	0.031	0.0706	0.2158	0.1427	0.6836	0.2689	0.8115	0.5916	0.9215	0.7543	0.6731	0.6691	0.392	0.4341	0.0053	0.0588	0.1366	0.253	0.1217	0.2353	0.1244	0.2435	0.5024	0.3876	0.0425	0.1191
	70			tyrosine		0.77	0.79	0.52	0.56	0.61	0.75	0.8	0.8	0.81	0.7	0.66	0.64	0.78	0.99		0.0419	0.1876	0.0003	0.0046	0.1077	0.1427	0.0396	0.1483	0.1725	0.329	0.017	0.1749	0.0286	0.2073	0.0823	0.2436	0.1011	0.142	0.0264	0.1696	0.0141	0.1439	0.0455	0.1511	0.0663	0.1823	0.9269	0.5556
	71			tyramine		0.77	0.81	0.6	1.13	0.9	0.93	1.01	0.82	0.84	0.68	1.45	0.96	0.98	1.26		0.0857	0.2233	0.1697	0.128	0.0144	0.1427	0.691	0.2692	0.3859	0.4536	0.5499	0.5847	0.882	0.747	0.0147	0.1277	0.1286	0.162	0.1319	0.2516	0.4834	0.2883	0.6726	0.4515	0.7509	0.4499	0.0202	0.1191
	75			4-hydroxyphenylpyruvate		0.7	0.51	0.6	0.72	0.83	0.73	0.92	0.73	0.51	0.6	0.75	0.86	0.76	1.09		0.1624	0.2931	0.0437	0.074	0.0727	0.1427	0.2052	0.2098	0.3635	0.4335	0.1599	0.3588	0.6644	0.6691	0.2798	0.4252	0.0722	0.1231	0.0952	0.2261	0.3183	0.2576	0.5992	0.4367	0.2965	0.3305	0.8632	0.5386
	78			3-(4-hydroxyphenyl)lactate		0.59	0.6	0.55	0.52	0.49	1.02	0.7	0.63	0.62	0.73	0.64	0.52	1.07	0.85		0.0801	0.2203	0.0866	0.0992	0.1297	0.1427	0.0445	0.1483	0.0453	0.2437	0.8119	0.7155	0.3161	0.4795	0.0371	0.1694	0.0556	0.1095	0.1016	0.2261	0.1115	0.2312	0.0179	0.1282	0.8831	0.4739	0.5058	0.3994
	117			O-methyltyrosine		0.89	0.67	0.53	0.69	0.73	0.76	0.89	0.94	0.69	0.63	0.82	0.77	0.81	1.11		0.5726	0.4687	0.0347	0.0706	0.0814	0.1427	0.0565	0.1483	0.208	0.349	0.1031	0.3163	0.3725	0.5088	0.6777	0.5317	0.0139	0.0632	0.0357	0.1884	0.1144	0.2312	0.1629	0.2672	0.0297	0.1366	0.1696	0.2151
	121		Aspartate family (OAA derived)	aspartate		0.92	0.9	0.82	0.82	0.91	1.01	0.88	0.97	0.92	1.15	0.97	0.96	1.06	1.09		0.1835	0.3128	0.1187	0.1126	0.2912	0.1565	0.221	0.2109	0.448	0.4943	0.8792	0.7446	0.085	0.3327	0.4914	0.4682	0.1516	0.1725	0.2145	0.2992	0.4558	0.2825	0.4431	0.3845	0.3235	0.3402	0.1662	0.2151
	127			threonine		0.85	0.74	0.62	0.84	0.88	0.85	0.86	0.9	0.77	0.83	1.01	0.93	0.89	1.07		0.2249	0.3344	0.0128	0.054	0.1679	0.1427	0.0663	0.1483	0.1321	0.2975	0.0916	0.3132	0.0762	0.3313	0.2949	0.4252	0.0072	0.0588	0.0249	0.1696	0.9491	0.4256	0.1315	0.2435	0.2396	0.2964	0.3469	0.3232
	131			asparagine		1.49	1	1.17	9.71	1.32	1.46	1.91	1.52	1	1.71	14.13	1.31	1.51	2.26		0.4226	0.4245			0.4226	0.1803	0.3438	0.2225	0.5	0.5129	0.4226	0.5281	0.2453	0.4481	0.4226	0.4417			0.4226	0.3966	0.3527	0.2629	0.5	0.4101	0.4226	0.3693	0.245	0.2635
	134			lysine		0.92	0.89	0.7	1.07	0.99	1.01	0.98	0.97	0.91	0.97	1.32	1.04	1.06	1.22		0.2159	0.3344	0.0145	0.054	0.1702	0.1427	0.4952	0.2444	0.6465	0.5668	0.7664	0.6942	0.6802	0.6691	0.6556	0.5221	0.2243	0.2166	0.68	0.511	0.3548	0.2629	0.6465	0.4515	0.4304	0.3693	0.1334	0.198
	137			pipecolate		1.05	1.07	0.72	1.1	1.16	0.98	0.87	1.1	1.1	1.03	1.32	1.23	1.02	1.09		0.3816	0.4225	0.8455	0.2832	0.0667	0.1427	0.3035	0.2186	0.3206	0.4161	0.7873	0.7066	0.0886	0.34	0.322	0.4263	0.745	0.3942	0.948	0.5896	0.1057	0.2278	0.3403	0.3495	0.9477	0.4923	0.5376	0.4085
	138			2-aminoadipate		1.21	1.15	0.94	0.85	1.21	0.92	1.17	1.27	1.18	1.33	0.91	1.28	0.96	1.47		0.0171	0.1527	0.098	0.1063	0.5891	0.2254	0.5327	0.2506	0.0193	0.1686	0.385	0.5089	0.1943	0.4277	0.0325	0.1694	0.0818	0.1301	0.1556	0.2619	0.6027	0.3249	0.0395	0.1511	0.6462	0.4255	0.0873	0.1609
	146			methionine		1.02	0.95	0.7	1.01	1.05	1	1.02	1.07	0.98	0.93	1.21	1.11	1.05	1.27		0.8209	0.5452	0.2675	0.162	0.2309	0.1458	0.8401	0.3034	0.4971	0.5129	0.9878	0.7625	0.6249	0.6572	0.4219	0.4417	0.7823	0.3976	0.3744	0.3844	0.1442	0.2384	0.2089	0.2823	0.5637	0.4152	0.044	0.1191
	148			S-adenosylhomocysteine (SAH)		1.11	1.04	0.71	1.14	1.08	0.99	1.2	1.17	1.08	0.99	1.41	1.15	1.05	1.5		0.3563	0.4063	0.6098	0.2375	0.14	0.1427	0.2345	0.2109	0.4123	0.4643	0.9685	0.7625	0.12	0.3625	0.1338	0.2907	0.0557	0.1095	0.8864	0.5736	0.2289	0.2562	0.3787	0.371	0.3496	0.346	0.0383	0.1191
	149			S-adenosylmethionine (SAM)		0.93	0.77	0.84	1.12	0.95	1.01	0.83	0.98	0.79	1.29	1.41	1	1.05	1.04		0.5172	0.4492	0.0258	0.07	0.171	0.1427	0.5983	0.2551	0.4034	0.4608	0.8972	0.7501	0.0939	0.3407	0.8067	0.5617	0.0237	0.088	0.6119	0.4788	0.4232	0.2764	0.9773	0.5239	0.4043	0.3659	0.8097	0.5318
	151			methionine sulfoxide		0.84	0.87	0.6	0.86	0.93	0.91	0.99	0.88	0.89	0.82	1.02	0.97	0.95	1.21		0.0199	0.1642	0.0298	0.0706	0.085	0.1427	0.1752	0.1944	0.1444	0.3017	0.45	0.54	0.785	0.7045	0.326	0.4263	0.388	0.2722	0.1783	0.2797	0.8534	0.4004	0.8664	0.4936	0.7192	0.4442	0.1597	0.2151
	157			alanine		0.9	0.87	0.64	1.27	1.08	1.22	0.97	0.93	0.89	0.86	1.57	1.13	1.26	1.2		0.5432	0.4527	0.28	0.1625	0.1179	0.1427	0.2619	0.2186	0.4531	0.4965	0.1575	0.3583	0.8077	0.7081	0.7598	0.5486	0.5559	0.3427	0.4622	0.4201	0.274	0.2576	0.4656	0.3943	0.2253	0.2964	0.4033	0.3421
	160			N6,N6,N6-trimethyllysine		0.84	0.76	0.58	0.84	0.9	0.85	0.82	0.89	0.79	0.76	1	0.95	0.89	1.04		0.1387	0.2671	0.0438	0.074	0.1683	0.1427	0.1685	0.1894	0.3588	0.4323	0.1368	0.3432	0.1342	0.3681	0.0109	0.1227	0.0027	0.0588	0.0654	0.2246	0.9986	0.4373	0.1412	0.2497	0.0857	0.2018	0.8901	0.5437
	162			N-acetylasparagine		1.22	1.18	0.87	1.15	0.88	0.98	1.08	1.26	1.2	1.22	1.45	0.92	1	1.31		0.3517	0.4063	0.25	0.1578	0.3979	0.1734	0.7326	0.2757	0.489	0.5129	0.9023	0.7504	0.641	0.6671	0.357	0.4273	0.3785	0.2722	0.3755	0.3844	0.5441	0.3097	0.7919	0.4708	0.8727	0.4739	0.2297	0.2507
	163			N-acetylaspartate (NAA)		1.04	1.03	0.78	1.85	1.1	1	1.12	1.09	1.06	1.05	2.46	1.16	1.04	1.39		0.4674	0.4459	0.7363	0.2628	0.3458	0.1671	0.3316	0.2202	0.168	0.329	0.9849	0.7625	0.1174	0.3625	0.345	0.4263	0.5815	0.3473	0.6829	0.511	0.319	0.2576	0.1986	0.2823	0.6152	0.4152	0.0301	0.1191
	164			N-acetyl-beta-alanine		1.23	1.31	0.79	1.44	1.38	1.05	1.24	1.3	1.36	1.05	1.76	1.46	1.1	1.54		0.1551	0.2834	0.0839	0.0992	0.3717	0.1699	0.0369	0.1483	0.0559	0.2437	0.7531	0.6853	0.1374	0.3681	0.0632	0.2067	0.0392	0.0978	0.6137	0.4788	0.0588	0.2217	0.0388	0.1511	0.5225	0.3964	0.013	0.1061
	167			N-formylmethionine		1.61	1.47	1.52	2.57	1.89	1.42	1.59	1.69	1.51	2.28	3.31	2	1.49	1.95		0.1328	0.2665	0.0061	0.0355	0.0298	0.1427	0.0697	0.1483	0.0424	0.2437	0.0549	0.2579	0.0722	0.3211	0.0913	0.2531	0.0085	0.0588	0.0981	0.2261	0.0998	0.223	0.0409	0.1511	0.0283	0.1366	0.0058	0.1061
	171			N-methylalanine		0.75	0.97	0.61	0.7	0.85	0.63	0.65	0.8	0.99	0.8	0.79	0.89	0.66	0.82		0.2075	0.3344	0.7394	0.2628	0.1785	0.1427	0.2667	0.2186	0.5986	0.557	0.0016	0.1205	0.1188	0.3625	0.2981	0.4252	0.8212	0.4015	0.0488	0.1931	0.2686	0.2576	0.632	0.4514	0.0028	0.0939	0.3547	0.3232
	178			3-sulfo-L-alanine		1.17	1.1	0.33	0.9	1	0.29	0.91	1.22	1.12	0.38	1.05	1.06	0.31	1.13		0.2971	0.3884	0.2969	0.1625	0.1394	0.1427	0.4839	0.2444	0.9652	0.6237	0.0525	0.2565	0.2866	0.4672	0.2196	0.3706	0.3453	0.265	0.0967	0.2261	0.775	0.3774	0.8566	0.49	0.0544	0.165	0.3929	0.3369
	179			phosphothreonine		0.62	0.68	0.53	0.44	0.53	0.6	0.56	0.66	0.71	0.71	0.5	0.56	0.63	0.7		0.0029	0.0712	0.0155	0.054	0.1178	0.1427	0.0661	0.1483	0.0026	0.1102	0.0204	0.1892	0.0019	0.0446	0.0037	0.0821	0.0042	0.0588	0.0105	0.1378	0.0286	0.1746	0.0435	0.1511	0.0373	0.1529	0.031	0.1191
	188			2-methylcitrate/homocitrate		0.94	0.94	0.76	0.82	0.93	0.88	0.96	0.99	0.96	1.1	0.95	0.98	0.92	1.19		0.6004	0.4767	0.569	0.2271	0.1158	0.1427	0.2936	0.2186	0.5573	0.5317	0.1431	0.3432	0.6041	0.6458	0.8987	0.5851	0.7423	0.3942	0.7736	0.5369	0.6057	0.3249	0.847	0.4865	0.4077	0.3659	0.1654	0.2151
	198		Glutamate family (alpha-ketoglutarate derived)	arginine		0.94	0.91	0.73	1.1	0.97	1	0.95	0.98	0.93	1	1.37	1.01	1.04	1.18		0.2707	0.3602	0.0704	0.0939	0.2159	0.1427	0.564	0.254	0.5109	0.5146	0.9526	0.7625	0.2132	0.4481	0.8909	0.5851	0.4649	0.301	0.991	0.598	0.3957	0.2706	0.8212	0.4778	0.686	0.4361	0.1339	0.198
	199			argininosuccinate		1.04	1.06	0.48	0.64	0.9	0.91	0.97	1.09	1.08	0.56	0.71	0.94	0.95	1.2		0.7647	0.5296	0.6582	0.2493	0.2177	0.1427	0.3681	0.2269	0.3023	0.4136	0.549	0.5847	0.7717	0.6958	0.5156	0.4731	0.5777	0.3473	0.1941	0.2911	0.3832	0.268	0.6679	0.4515	0.7326	0.4443	0.1971	0.2341
	201			citrulline		0.54	0.58	0.32	0.36	0.37	0.32	0.44	0.55	0.58	0.38	0.42	0.38	0.32	0.53		0.057	0.1904	0.0803	0.0991	0.0968	0.1427	0.0263	0.1483	0.0241	0.186	0.0096	0.1598	0.0274	0.2064	0.1463	0.2943	0.1762	0.1908	0.0561	0.2089	0.0644	0.2217	0.0531	0.168	0.027	0.1366	0.1394	0.2014
	204			ergothioneine		1.52	1.43	1.74	1.28	1.56	1.94	1.54	1.61	1.48	2.42	1.46	1.65	2.04	1.92		0.0091	0.1066	0.0252	0.07	0.0717	0.1427	0.5759	0.254	0.0623	0.2511	0.0033	0.129	0.0188	0.1687	0.0076	0.1188	2.0895e-05	0.0024	0.005	0.1288	0.135	0.2384	0.0442	0.1511	2.8308e-05	0.0037	0.0088	0.1061
	206			glutamate		0.86	0.84	0.7	0.77	0.82	0.86	0.81	0.9	0.86	0.98	0.92	0.87	0.9	1.02		0.0428	0.1876	0.0159	0.054	0.1445	0.1427	0.0425	0.1483	0.0169	0.1686	0.0294	0.1918	0.0144	0.1488	0.1273	0.2907	0.069	0.1211	0.747	0.5305	0.3059	0.2576	0.0804	0.2013	0.1273	0.2339	0.8721	0.5386
	207			glutamate, gamma-methyl ester		1.11	0.74	0.73	0.67	0.89	0.84	0.75	1.17	0.77	0.95	0.74	0.94	0.89	0.94		0.533	0.4492	0.2596	0.1613	0.3565	0.1699	0.3594	0.2242	0.6723	0.5719	0.4972	0.5655	0.2606	0.4512	0.3572	0.4273	0.2584	0.2289	0.8443	0.5597	0.3936	0.2706	0.838	0.4834	0.5879	0.4152	0.7942	0.5303
	208			glutamine		1.01	0.95	0.63	0.8	0.86	0.84	0.96	1.06	0.97	0.84	0.96	0.91	0.88	1.2		0.9946	0.5916	0.4733	0.2017	0.1579	0.1427	0.0787	0.1483	0.1526	0.3132	0.0464	0.2521	0.4313	0.5444	0.6107	0.5085	0.6869	0.3772	0.0427	0.1886	0.6505	0.333	0.513	0.4157	0.1427	0.2482	0.0879	0.1609
	212			histidine		0.77	0.73	0.69	0.62	0.76	0.88	0.81	0.81	0.75	0.95	0.7	0.8	0.92	1		0.0052	0.0712	0.0016	0.0149	0.1414	0.1427	0.1888	0.2001	0.2786	0.3916	0.1719	0.3738	0.0022	0.0446	0.0389	0.1694	0.0266	0.088	0.5826	0.4712	0.129	0.2384	0.1623	0.2672	0.4097	0.3659	0.9863	0.5768
	217			N-acetylarginine		0.9	0.79	0.93	0.77	0.77	0.77	0.99	0.95	0.81	0.93	0.81	0.83	0.8	1.22		0.5994	0.4767	0.2446	0.1575	0.7131	0.2478	0.2085	0.2098	0.2117	0.349	0.2021	0.4035	0.9276	0.7531	0.7622	0.5486	0.2374	0.2201	0.6848	0.511	0.2318	0.2562	0.2637	0.3234	0.2064	0.2863	0.5681	0.4175
	218			N-acetylglutamate		0.87	0.84	0.68	0.77	0.82	0.92	0.82	0.91	0.86	0.92	0.91	0.86	0.96	1.02		0.0409	0.1876	0.0314	0.0706	0.1689	0.1427	0.0578	0.1483	0.1408	0.3005	0.1072	0.3163	0.0543	0.2869	0.2884	0.4252	0.1342	0.1648	0.3295	0.3635	0.3121	0.2576	0.1362	0.244	0.6208	0.4152	0.866	0.5386
	219			N-acetylglutamine		1.43	1.41	0.76	1.09	1.06	1.09	1.27	1.48	1.43	0.99	1.31	1.11	1.12	1.55		0.0578	0.1904	0.0563	0.0842	0.3376	0.165	0.5191	0.2487	0.7419	0.5746	0.7381	0.6779	0.1188	0.3625	0.108	0.2778	0.1373	0.1648	0.9735	0.5944	0.3374	0.2591	0.6733	0.4515	0.6439	0.4255	0.0926	0.1619
	224			ornithine		0.97	1.03	0.61	0.95	0.89	0.67	1.01	1.01	1.04	0.85	1.16	0.94	0.69	1.25		0.7504	0.5245	0.786	0.2734	0.0398	0.1427	0.72	0.2733	0.6938	0.5719	0.0181	0.1774	0.9658	0.7558	0.896	0.5851	0.7301	0.3921	0.4236	0.3966	0.7612	0.3744	0.8351	0.4834	0.1299	0.2353	0.3277	0.3138
	226			proline		0.84	0.83	0.66	0.73	0.79	0.91	0.82	0.88	0.86	0.91	0.87	0.84	0.95	1.02		0.0977	0.2315	0.0886	0.0993	0.16	0.1427	0.0544	0.1483	0.1058	0.2795	0.2675	0.4432	0.0692	0.3149	0.0089	0.1197	0.002	0.0588	0.0278	0.172	0.0604	0.2217	0.0115	0.1121	0.4533	0.3729	0.6617	0.47
	227			pyroglutamine*		1.04	1.08	0.97	0.89	0.98	0.84	1.05	1.08	1.1	1.43	1.04	1.03	0.87	1.29		0.5136	0.4492	0.3279	0.1676	0.58	0.2241	0.3977	0.2295	0.8542	0.5916	0.2471	0.4432	0.4813	0.5777	0.5362	0.4776	0.4772	0.3038	0.3053	0.352	0.7776	0.3774	0.8709	0.494	0.4739	0.3785	0.1627	0.2151
	236			4-hydroxy-2-oxoglutaric acid		0.99	0.99	0.6	0.89	0.99	0.98	0.91	1.04	1.02	0.8	1.05	1.04	1.03	1.13		0.9587	0.5839	0.9508	0.3071	0.1872	0.1427	0.4906	0.2444	0.9709	0.6248	0.9384	0.7586	0.5152	0.5895	0.7333	0.5486	0.873	0.4163	0.1447	0.253	0.5968	0.3241	0.6399	0.4514	0.7522	0.4499	0.3135	0.3102
	237			N-methylglutamate		1.12	1.04	0.75	0.99	1.14	0.93	1.09	1.18	1.07	1.03	1.15	1.21	0.97	1.36		0.0883	0.2233	0.4537	0.2013	0.2662	0.1528	0.8623	0.3097	0.0915	0.265	0.2904	0.451	0.1476	0.3835	0.0497	0.1814	0.2307	0.2191	0.6046	0.4787	0.0947	0.223	0.03	0.1511	0.6359	0.4231	0.0303	0.1191
	238			4-hydroxyglutamate		0.78	1.03	0.65	0.94	1.14	1.06	0.62	0.74	0.96	0.76	0.96	1.08	1.02	0.71		0.6228	0.4856	0.8408	0.2832	0.3482	0.1671	0.8977	0.3153	0.6689	0.5719	0.9052	0.7504	0.3061	0.4759	0.4981	0.4682	0.9949	0.4527	0.5305	0.4454	0.9777	0.4333	0.7268	0.4602	0.9328	0.4865	0.4206	0.3466
	245			N-delta-acetylornithine		2.23	1.81	0.74	1.23	1.48	1.78	1.59	2.56	2.02	0.78	1.4	1.71	1.94	2.17		0.0615	0.1904	0.1013	0.1063	0.4226	0.1803	0.5522	0.2529	0.1977	0.3485	0.6453	0.6409	0.1588	0.3835	0.03	0.1694	0.0505	0.1081	0.4226	0.3966	0.4196	0.2764	0.1125	0.2357	0.6006	0.4152	0.0449	0.1191
	250			4-guanidinobutanoate		1.13	1.07	0.93	1.82	1.42	1.2	1.33	1.18	1.09	1.29	2.31	1.5	1.25	1.65		0.4966	0.4492	0.0802	0.0991	0.6179	0.2254	0.114	0.1772	0.0894	0.265	0.0509	0.2553	0.0026	0.0466	0.3403	0.4263	0.4114	0.2749	0.1767	0.2797	0.1499	0.2384	0.0983	0.2303	0.1194	0.2334	0.0157	0.1109
	252			4-imidazoleacetate		0.85	0.77	0.84	0.79	0.89	1.12	1.31	0.91	0.81	0.98	0.85	0.94	1.19	1.67		0.4458	0.4391	0.2374	0.1566	0.4631	0.1899	0.396	0.2295	0.744	0.5746	0.6352	0.6355	0.1817	0.4134	0.3881	0.4341	0.0934	0.1379	0.8322	0.559	0.437	0.2773	0.803	0.4753	0.4408	0.3693	0.0385	0.1191
	270		Branched Chain Amino Acids (OAA derived)	isoleucine		0.85	0.76	0.56	0.88	0.95	0.92	0.96	0.89	0.79	0.73	1.04	1	0.96	1.2		0.2592	0.3541	0.0341	0.0706	0.1563	0.1427	0.2662	0.2186	0.4645	0.5044	0.2951	0.451	0.6151	0.6505	0.3349	0.4263	0.0158	0.0676	0.0462	0.1904	0.4883	0.2896	0.9195	0.5125	0.5875	0.4152	0.1543	0.2101
	286		Branched Chain Amino Acids (pyruvate derived)	2,3-dihydroxyisovalerate		3.11	3.04	1.68	3.39	3.79	3.84	5.5	3.25	3.14	2.32	4.02	4.06	4.04	6.72		0.1051	0.2379	0.0076	0.0385	0.3211	0.1645	0.0108	0.1483	0.0902	0.265	0.0483	0.2527	0.023	0.1872	0.0875	0.2531	0.008	0.0588	0.0778	0.2261	0.0062	0.118	0.1145	0.2363	0.0481	0.1605	0.0116	0.1061
	297			alpha-hydroxyisocaproate		0.75	0.53	0.52	0.68	0.55	0.83	0.83	0.79	0.53	0.51	0.87	0.58	0.85	1		0.0963	0.2315	0.1009	0.1063	0.0792	0.1427	0.229	0.2109	0.2616	0.3895	0.4405	0.5353	0.3824	0.5088	0.1757	0.3244	0.089	0.1374	0.0568	0.2089	0.5566	0.3136	0.3169	0.3347	0.502	0.3876	0.9201	0.5552
	298			alpha-hydroxyisovalerate		0.84	0.84	0.7	1.56	1.13	0.98	1.01	0.89	0.87	0.98	2.03	1.2	1.04	1.27		0.1271	0.2605	0.0828	0.0992	0.1443	0.1427	0.274	0.2186	0.1687	0.329	0.8613	0.739	0.927	0.7531	0.2003	0.3455	0.0129	0.0632	0.7826	0.5373	0.279	0.2576	0.1214	0.2435	0.7805	0.4532	0.1705	0.2151
	300			leucine		0.92	0.82	0.58	0.95	1.01	0.94	0.97	0.97	0.85	0.77	1.13	1.07	0.99	1.22		0.4654	0.4459	0.0497	0.0793	0.1506	0.1427	0.5782	0.254	0.8144	0.5916	0.4175	0.5281	0.7058	0.6691	0.7138	0.5486	0.0114	0.0632	0.0184	0.1665	0.151	0.2384	0.2283	0.2905	0.83	0.4606	0.0673	0.1408
	302			methylmalonate (MMA)		1.34	1.67	1.28	1.31	1.48	1.27	1.67	1.4	1.7	1.72	1.52	1.55	1.31	2.03		0.2109	0.3344	0.0763	0.0987	0.4641	0.1899	0.2711	0.2186	0.1068	0.2795	0.2324	0.434	0.059	0.2961	0.2289	0.3765	0.1017	0.142	0.0956	0.2261	0.1424	0.2384	0.1452	0.2527	0.2606	0.309	0.0557	0.1318
	303			methylsuccinate		1.29	1.16	1.6	1.38	1.6	1.56	1.1	1.38	1.22	2.27	1.63	1.73	1.66	1.4		0.3097	0.3953	0.4698	0.2013	0.1056	0.1427	0.2671	0.2186	0.0802	0.2628	0.0839	0.3064	0.5248	0.5969	0.1422	0.2936	0.2834	0.2405	0.0029	0.1102	0.0171	0.1581	0.0416	0.1511	0.0187	0.1356	0.0577	0.1318
	310			valine		0.99	0.91	0.57	0.91	0.91	0.91	0.87	1.04	0.94	0.75	1.09	0.96	0.95	1.08		0.9075	0.5665	0.3255	0.1676	0.134	0.1427	0.1674	0.1894	0.2611	0.3895	0.4744	0.5543	0.0816	0.3327	0.7146	0.5486	0.5815	0.3473	0.035	0.1884	0.5984	0.3241	0.6515	0.4515	0.6888	0.4361	0.4226	0.3466
	311			2-isopropylmalate		1.14	1.09	0.56	1.36	1.29	1.2	1.66	1.19	1.11	0.74	1.66	1.37	1.25	2.02		0.8846	0.5613	0.653	0.2493	0.1702	0.1427	0.0635	0.1483	0.2617	0.3895	0.4367	0.5344	0.2815	0.4628	0.7595	0.5486	0.5688	0.3469	0.143	0.253	0.1202	0.2353	0.2701	0.3254	0.3782	0.3574	0.1287	0.197
	329		Amines and polyamines	5-methylthioadenosine (MTA)		1.05	1.03	0.78	1.78	1.09	1.12	1.09	1.1	1.05	1.08	2.36	1.16	1.17	1.35		0.6981	0.5018	0.7208	0.2608	0.1997	0.1427	0.3445	0.2225	0.5707	0.5413	0.381	0.5084	0.3918	0.5088	0.5388	0.4776	0.6508	0.3643	0.5561	0.4594	0.3298	0.2576	0.5399	0.4245	0.3184	0.3402	0.1178	0.1902
	330			agmatine		0.98	0.89	1.44	3.06	1.18	1.21	1.1	1.03	0.92	2.4	4.28	1.25	1.27	1.38		0.8261	0.5452	0.1768	0.1309	0.3751	0.1699	0.3278	0.2202	0.0871	0.265	0.0592	0.2655	0.2585	0.4512	0.7483	0.5486	0.3315	0.2595	0.3077	0.3521	0.32	0.2576	0.1121	0.2357	0.0473	0.1605	0.0658	0.1401
	332			spermidine		2.39	1.2	32.63	31.36	3.79	1.41	2.03	2.45	1.23	66.18	45.55	3.95	1.44	2.54		0.2118	0.3344	0.8124	0.2778	0.3129	0.1635	0.149	0.1894	0.0012	0.0959	0.1614	0.3588	0.4525	0.5586	0.1741	0.3244	0.771	0.3961	0.3036	0.352	0.157	0.2384	0.0059	0.1121	0.1662	0.2564	0.3197	0.3113
	343			N('1)-acetylspermidine		1.17	1.11	0.86	2.03	1.31	1.25	1.24	1.24	1.14	1.21	2.68	1.39	1.31	1.55		0.1723	0.3038	0.3616	0.1761	0.3846	0.1711	0.2007	0.2093	0.077	0.2628	0.0952	0.3132	0.1114	0.3625	0.0385	0.1694	0.1198	0.1595	0.1479	0.2539	0.2229	0.2562	0.0166	0.1282	0.0251	0.1366	0.0448	0.1191
	345		Glutathione metabolism	glutathione, oxidized (GSSG)		1.19	1.22	0.82	0.82	1.08	0.93	1.04	1.25	1.25	1.14	0.91	1.14	0.97	1.29		0.027	0.1781	0.0002	0.0046	0.323	0.1645	0.4959	0.2444	0.6045	0.557	0.3125	0.4667	0.3953	0.5088	0.0903	0.2531	0.0952	0.1379	0.2889	0.3476	0.6352	0.3312	0.555	0.4245	0.7955	0.4569	0.0882	0.1609
	346			glutathione, reduced (GSH)		0.59	0.75	1.01	0.49	0.53	0.58	0.48	0.62	0.77	1.65	0.54	0.57	0.61	0.59		0.0424	0.1876	0.1917	0.1381	0.898	0.2943	0.0355	0.1483	0.213	0.349	0.0025	0.1205	0.0023	0.0446	0.0438	0.176	0.262	0.23	0.5446	0.4548	0.0119	0.1338	0.1108	0.2357	0.0278	0.1366	0.0134	0.1061
	347			gamma-glutamyl-2-aminobutyrate		0.77	0.75	0.42	0.43	0.51	0.6	0.66	0.82	0.78	0.43	0.46	0.55	0.63	0.84		0.1798	0.31	0.1667	0.128	0.098	0.1427	0.0482	0.1483	0.0505	0.2437	0.234	0.434	0.0452	0.2627	0.1778	0.3244	0.1465	0.1715	0.0963	0.2261	0.076	0.223	0.1755	0.2726	0.2556	0.3058	0.2057	0.2367
	348			ophthalmate		0.46	0.51	0.27	0.35	0.44	0.4	0.49	0.49	0.53	0.34	0.4	0.46	0.42	0.61		0.0004	0.0273	0.0032	0.0257	0.0625	0.1427	0.0616	0.1483	0.0047	0.1102	0.0272	0.1892	0.0174	0.1687	0.0021	0.0776	0.0062	0.0588	0.0179	0.1665	0.0286	0.1746	0.0024	0.0818	0.0375	0.1529	0.0268	0.1191
	350			cysteine-glutathione disulfide		1.99	1.98	0.97	1.93	2.17	1.63	2.34	2.08	2.02	1.27	2.25	2.28	1.71	2.92		0.0035	0.0712	0.0009	0.0104	0.7516	0.2579	0.0271	0.1483	0.003	0.1102	0.1121	0.3163	0.0015	0.0446	0.0119	0.1249	0.0099	0.0601	0.1186	0.2416	0.011	0.1338	0.0084	0.1121	0.1023	0.2117	0.0033	0.1061
	352			gamma-glutamylalanine		1.88	1.41	1.24	1.55	1.68	1.7	1.73	1.95	1.43	1.68	1.82	1.76	1.78	2.08		0.0605	0.1904	0.1479	0.1208	0.4486	0.1864	0.026	0.1483	0.012	0.1492	0.2732	0.4432	0.2676	0.4518	0.0372	0.1694	0.1283	0.162	0.0353	0.1884	0.0183	0.1581	0.0415	0.1511	0.2535	0.3058	0.1103	0.1818
	353			gamma-glutamylglutamate		0.9	0.8	0.68	0.95	1.03	1.23	0.94	0.94	0.87	0.97	1.12	1.08	1.28	1.18		0.2023	0.3307	0.3695	0.1769	0.1413	0.1427	0.5729	0.254	0.739	0.5746	0.1417	0.3432	0.6094	0.648	0.5962	0.5051	0.3883	0.2722	0.7819	0.5373	0.3115	0.2576	0.6031	0.4367	0.0636	0.1823	0.5393	0.4085
	354			gamma-glutamylglutamine		0.82	0.83	0.66	0.69	0.73	0.8	0.78	0.86	0.86	0.92	0.82	0.77	0.84	0.97		0.0547	0.1904	0.0667	0.0904	0.132	0.1427	0.0154	0.1483	0.0257	0.1898	0.0269	0.1892	0.0212	0.1804	0.0246	0.1609	0.0312	0.0903	0.1587	0.2637	0.0482	0.2217	0.0151	0.1282	0.0287	0.1366	0.7362	0.5106
	355			gamma-glutamylglycine		0.99	0.96	0.48	0.8	1	0.61	0.9	1.05	1.01	0.62	0.92	1.08	0.64	1.13		0.9986	0.5916	0.8351	0.2832	0.1427	0.1427	0.4514	0.2382	0.9191	0.6063	0.1391	0.3432	0.5339	0.6038	0.3436	0.4263	0.9841	0.4526	0.078	0.2261	0.6242	0.3305	0.6628	0.4515	0.1672	0.2564	0.5278	0.4069
	356			gamma-glutamylhistidine		0.59	0.58	0.57	0.64	0.77	0.82	0.7	0.63	0.6	0.57	0.68	0.82	0.87	0.88		0.1483	0.2743	0.1258	0.1126	0.1712	0.1427	0.2232	0.2109	0.407	0.4616	0.5311	0.5795	0.3248	0.4795	0.1668	0.3231	0.1254	0.162	0.1458	0.253	0.2508	0.2576	0.4474	0.3855	0.6057	0.4152	0.6367	0.4588
	357			gamma-glutamylisoleucine*		0.7	0.68	0.54	0.63	0.7	0.71	0.65	0.73	0.69	0.72	0.73	0.73	0.74	0.8		0.0046	0.0712	0.0047	0.0293	0.0749	0.1427	0.0712	0.1483	0.1687	0.329	0.0317	0.194	0.0017	0.0446	0.1031	0.2727	0.0642	0.1145	0.1016	0.2261	0.0982	0.223	0.1055	0.2355	0.1094	0.2228	0.1965	0.2341
	358			gamma-glutamylleucine		0.79	0.78	0.46	0.59	0.68	0.69	0.66	0.82	0.79	0.59	0.68	0.7	0.71	0.8		0.2231	0.3344	0.2095	0.1433	0.0832	0.1427	0.0685	0.1483	0.1208	0.2899	0.0848	0.3064	0.0831	0.3327	0.4612	0.463	0.3947	0.2722	0.1025	0.2261	0.1853	0.2509	0.2139	0.2823	0.2189	0.2964	0.4206	0.3466
	360			gamma-glutamylmethionine		1.03	1.01	0.73	0.9	1.06	1.06	0.94	1.07	1.03	0.96	1.03	1.1	1.1	1.15		0.8247	0.5452	0.9599	0.3087	0.2729	0.1528	0.5859	0.2551	0.7825	0.5848	0.5824	0.6045	0.6009	0.6458	0.6403	0.5126	0.8403	0.4078	0.8537	0.5636	0.8442	0.4004	0.5547	0.4245	0.5399	0.4029	0.3649	0.3232
	361			gamma-glutamylphenylalanine		0.6	0.58	0.46	0.53	0.64	0.73	0.57	0.63	0.6	0.59	0.59	0.67	0.76	0.7		0.0119	0.122	0.0123	0.054	0.1233	0.1427	0.1341	0.1894	0.3537	0.4323	0.1677	0.3687	0.0008	0.04	0.0167	0.1313	0.0182	0.0726	0.0388	0.1884	0.0842	0.223	0.3171	0.3347	0.241	0.2964	0.056	0.1318
	362			gamma-glutamylthreonine		1	0.93	0.7	0.93	0.98	1.02	0.94	1.05	0.95	0.94	1.1	1.03	1.06	1.17		0.9939	0.5916	0.3558	0.1752	0.2098	0.1427	0.4185	0.2322	0.8173	0.5916	0.7199	0.6771	0.548	0.6092	0.7193	0.5486	0.7725	0.3961	0.7149	0.5204	0.5272	0.3016	0.8149	0.4775	0.6121	0.4152	0.3658	0.3232
	363			gamma-glutamyltryptophan		0.78	0.74	0.65	0.7	0.88	0.95	0.69	0.81	0.76	0.81	0.78	0.91	0.99	0.84		0.1482	0.2743	0.148	0.1208	0.2721	0.1528	0.3164	0.2202	0.7002	0.5719	0.7273	0.6779	0.1157	0.3625	0.2881	0.4252	0.2333	0.2194	0.3469	0.3721	0.3588	0.2629	0.7555	0.4664	0.8835	0.4739	0.3641	0.3232
	364			gamma-glutamyltyrosine		0.7	0.59	0.6	0.67	0.81	0.91	0.7	0.74	0.61	0.8	0.76	0.85	0.96	0.87		0.0332	0.1876	0.0147	0.054	0.1323	0.1427	0.2308	0.2109	0.5524	0.5317	0.5361	0.5795	0.0839	0.3327	0.0221	0.1507	0.0375	0.0978	0.0107	0.1378	0.229	0.2562	0.573	0.4334	0.7257	0.4442	0.3167	0.3113
	365			gamma-glutamylvaline		0.97	0.92	0.64	0.9	1.08	0.95	0.86	1.01	0.94	0.82	1.02	1.12	0.99	1.06		0.7336	0.5162	0.517	0.2136	0.2142	0.1427	0.5968	0.2551	0.8336	0.5916	0.6367	0.6355	0.1711	0.3938	0.9116	0.5911	0.7547	0.3961	0.2759	0.3383	0.9266	0.4201	0.6337	0.4514	0.9647	0.4963	0.6228	0.4509
	366			5-oxoproline		1.1	1.18	0.77	0.9	0.95	0.79	0.89	1.15	1.2	1.12	1.06	0.99	0.82	1.1		0.5133	0.4492	0.4032	0.1865	0.0446	0.1427	0.4854	0.2444	0.7976	0.5916	0.1178	0.3208	0.1628	0.3837	0.2891	0.4252	0.2961	0.2468	0.6624	0.5016	0.7678	0.3759	0.9171	0.5125	0.1953	0.2798	0.3613	0.3232
	367			S-methylglutathione		1.06	1.07	0.83	0.77	0.99	0.9	1.05	1.15	1.13	1.17	0.89	1.07	0.97	1.34		0.7351	0.5162	0.6832	0.2528	0.6062	0.2254	0.5084	0.2472	0.8901	0.5965	0.8381	0.7301	0.7434	0.6797	0.4962	0.4682	0.4859	0.3077	0.4023	0.3958	0.6471	0.333	0.6365	0.4514	0.9617	0.4963	0.1942	0.2341
	372			gamma-glutamylserine		0.9	0.88	0.76	0.84	0.9	0.92	0.9	0.95	0.9	1.06	1	0.94	0.97	1.11		0.0814	0.2203	0.0104	0.0499	0.176	0.1427	0.1393	0.1894	0.3598	0.4323	0.1499	0.3521	0.1978	0.43	0.4772	0.468	0.2155	0.2117	0.5998	0.4787	0.9975	0.4373	0.4151	0.3845	0.6889	0.4361	0.1874	0.2291
	374	Carbohydrate	Glycolysis	glucose		1.07	0.95	0.83	1.22	1.18	1.08	1.11	1.13	0.98	1.19	1.5	1.26	1.13	1.39		0.4394	0.4356	0.6669	0.2493	0.2201	0.1431	0.0679	0.1483	0.1875	0.3342	0.3237	0.4773	0.2279	0.4481	0.1322	0.2907	0.819	0.4015	0.2957	0.3487	0.1525	0.2384	0.3003	0.3347	0.0462	0.1605	0.0561	0.1318
	375			glucose 6-phosphate		0.72	0.75	0.54	0.73	1.05	1.41	1.38	0.76	0.76	0.6	0.77	1.09	1.48	1.72		0.2205	0.3344	0.2751	0.1622	0.2785	0.1528	0.44	0.2351	0.9979	0.6322	0.2067	0.4047	0.2422	0.4481	0.3065	0.4263	0.3278	0.2591	0.2902	0.3476	0.475	0.2862	0.902	0.5075	0.1867	0.2735	0.0978	0.1663
	384			fructose 1,6-diphosphate/glucose 1,6-diphosphate/myo-inositol diphosphates		0.73	0.93	1.3	0.72	1.05	1	1.1	0.75	0.94	1.98	0.74	1.07	1.03	1.32		0.1194	0.2489	0.698	0.2571	0.2386	0.1467	0.4427	0.2351	0.8527	0.5916	0.9977	0.7625	0.6975	0.6691	0.3225	0.4263	0.841	0.4078	0.2208	0.2992	0.4714	0.2857	0.6931	0.4521	0.8567	0.471	0.2751	0.2876
	386			phosphoenolpyruvate (PEP)		0.86	0.96	0.63	0.58	0.71	0.74	0.8	0.91	0.99	0.86	0.66	0.75	0.77	0.99		0.0629	0.1908	0.4856	0.2055	0.133	0.1427	0.1494	0.1894	0.0078	0.1102	0.083	0.3064	0.0328	0.2093	0.1222	0.2907	0.7953	0.4006	0.0536	0.2072	0.0911	0.223	0.0093	0.1121	0.1223	0.2339	0.8368	0.5371
	388			pyruvate		1.16	1.17	1.62	1.26	1.34	1.21	1.23	1.15	1.19	2.6	1.49	1.41	1.23	1.53		0.3435	0.4063	0.0733	0.0963	0.1591	0.1427	0.0716	0.1483	0.0193	0.1686	0.3391	0.4773	0.2991	0.4759	0.5262	0.4746	0.1758	0.1908	0.1792	0.2797	0.0287	0.1746	0.0596	0.1776	0.4529	0.3729	0.0799	0.154
	392			acetyl CoA		0.72	0.72	0.72	0.72	0.72	0.96	0.72	0.7	0.7	0.7	0.7	0.7	0.98	0.7		0.0332	0.1876	0.0332	0.0706	0.0332	0.1427	0.0332	0.1483	0.0332	0.2241	0.7341	0.6779	0.0332	0.2093	0.0214	0.1507	0.0214	0.0825	0.0214	0.1696	0.0214	0.1711	0.0214	0.1412	0.8087	0.4589	0.0214	0.1191
	395		TCA cycle	citrate		0.98	1.25	0.92	0.62	0.75	0.85	0.97	1.03	1.28	1.3	0.71	0.79	0.89	1.2		0.8104	0.5452	0.0421	0.074	0.6007	0.2254	0.1585	0.1894	0.1383	0.2991	0.2675	0.4432	0.6948	0.6691	0.7488	0.5486	0.0532	0.1081	0.3367	0.3637	0.1155	0.2312	0.3081	0.3347	0.4577	0.3729	0.1725	0.2151
	402			alpha-ketoglutarate		1.06	0.94	0.8	1.46	1.09	1	0.99	1.12	0.97	1.11	1.88	1.15	1.05	1.24		0.5267	0.4492	0.4953	0.2078	0.2787	0.1528	0.3029	0.2186	0.2317	0.3689	0.973	0.7625	0.8987	0.7513	0.1995	0.3455	0.6323	0.361	0.2202	0.2992	0.2976	0.2576	0.1528	0.2601	0.4385	0.3693	0.1398	0.2014
	403			succinate		1.2	1.17	0.95	2.47	1.05	0.92	1	1.26	1.2	1.34	3.42	1.11	0.97	1.23		0.103	0.2368	0.1131	0.1096	0.6881	0.2412	0.3895	0.2295	0.5227	0.5226	0.5145	0.5753	0.9919	0.7591	0.0816	0.2436	0.1231	0.162	0.0834	0.2261	0.3674	0.2629	0.4069	0.3845	0.7764	0.4532	0.1089	0.1817
	404			fumarate		1.03	1.06	0.62	0.9	1.01	1	0.98	1.07	1.09	0.81	1.05	1.06	1.04	1.21		0.8692	0.5563	0.5473	0.2214	0.1983	0.1427	0.4971	0.2444	0.8321	0.5916	0.9823	0.7625	0.8681	0.7384	0.6288	0.5086	0.5074	0.3196	0.2111	0.2992	0.6442	0.333	0.5962	0.4367	0.7299	0.4443	0.2007	0.2346
	406			malate		1.05	1.04	0.66	0.81	0.99	0.93	1.02	1.11	1.07	0.89	0.92	1.04	0.97	1.26		0.5915	0.4746	0.2974	0.1625	0.1707	0.1427	0.4059	0.2296	0.7737	0.5848	0.307	0.4656	0.7613	0.6896	0.3304	0.4263	0.3873	0.2722	0.2329	0.3023	0.5811	0.3213	0.7125	0.4564	0.7418	0.4478	0.0491	0.1278
	413		Calvin cycle and pentose phosphate	3-phosphoglycerate		0.88	0.97	0.67	0.56	0.78	0.77	0.81	0.93	1	0.91	0.61	0.82	0.8	1		0.058	0.1904	0.6007	0.2362	0.1952	0.1427	0.2958	0.2186	0.0473	0.2437	0.0799	0.3064	0.0483	0.2627	0.2942	0.4252	0.9659	0.446	0.1996	0.2937	0.2984	0.2576	0.065	0.1776	0.1271	0.2339	0.987	0.5768
	414			dihydroxyacetone phosphate (DHAP)		0.57	1.03	1.37	0.8	0.91	1.75	1.38	0.63	1.06	2.36	0.83	0.93	1.83	1.74		0.0078	0.0991	0.7695	0.2699	0.674	0.2383	0.3697	0.2269	0.7404	0.5746	0.0139	0.1598	0.3222	0.4795	0.0135	0.1277	0.5919	0.35	0.4161	0.3966	0.4113	0.2729	0.7828	0.4695	0.0062	0.0939	0.1822	0.2254
	418			sedoheptulose-7-phosphate		0.68	0.85	0.64	0.74	0.9	1.37	1.14	0.7	0.86	0.87	0.82	0.92	1.42	1.4		0.06	0.1904	0.3381	0.171	0.1346	0.1427	0.3329	0.2202	0.7308	0.5746	0.1132	0.3163	0.552	0.6101	0.1757	0.3244	0.5384	0.3355	0.5767	0.4692	0.456	0.2825	0.8076	0.476	0.157	0.2564	0.2146	0.2432
	420			sedoheptulose		0.94	0.68	0.69	0.86	0.84	1.26	1.23	1.01	0.71	0.77	1.05	0.88	1.34	1.54		0.7863	0.5348	0.1238	0.1126	0.2398	0.1467	0.5603	0.2539	0.6785	0.5719	0.3651	0.503	0.2516	0.4481	0.9779	0.6019	0.0946	0.1379	0.2604	0.3218	0.949	0.4256	0.7087	0.4564	0.2783	0.3212	0.034	0.1191
	427		Photorespiration	glycerate		1.14	1.16	0.64	0.92	1.22	0.75	0.96	1.18	1.18	0.87	1.02	1.27	0.78	1.17		0.5179	0.4492	0.1526	0.1215	0.124	0.1427	0.6536	0.2656	0.1008	0.277	0.0961	0.3132	0.7292	0.6698	0.411	0.4417	0.3014	0.2477	0.465	0.4201	0.8963	0.4133	0.195	0.2823	0.2401	0.2964	0.3535	0.3232
	437		Amino sugar and nucleotide sugar	erythronate*		0.95	0.78	0.83	1.13	1.38	1.14	0.94	0.98	0.8	1.11	1.25	1.42	1.18	1.13		0.7037	0.5034	0.2702	0.162	0.4265	0.1807	0.9549	0.3281	0.5528	0.5317	0.468	0.5515	0.6846	0.6691	0.821	0.5645	0.3688	0.2722	0.6066	0.4787	0.4773	0.2862	0.4271	0.3845	0.4316	0.3693	0.6819	0.482
	447			N-acetyl-glucosamine 1-phosphate		1.03	1.08	0.88	1.07	1.13	1.13	1.02	1.09	1.12	1.22	1.29	1.21	1.19	1.28		0.7765	0.5348	0.5578	0.2237	0.5604	0.2183	0.5726	0.254	0.3207	0.4161	0.3346	0.4773	0.8567	0.7351	0.3115	0.4263	0.2837	0.2405	0.1413	0.253	0.0653	0.2217	0.1706	0.2701	0.1002	0.2107	0.1452	0.2064
	452			ribonate		17.27	16.34	13.05	18.49	20.45	9.49	15.89	18.1	16.69	17.45	21.62	21.44	9.89	19.87		0.0019	0.071	0.0001	0.0046	0.002	0.1427	0.0001	0.0091	0.0004	0.0688	0.0004	0.072	0.0002	0.0328	0.0027	0.0776	0.0004	0.0231	0.0025	0.1102	0.0022	0.0832	0.002	0.0818	0.0006	0.0391	0.0001	0.021
	453			ribose		1.06	0.85	0.58	1.2	1.23	0.95	1.06	1.11	0.87	0.71	1.45	1.3	0.99	1.32		0.6431	0.4877	0.2906	0.1625	0.2394	0.1467	0.0047	0.0925	0.0057	0.1102	0.4218	0.5281	0.2391	0.4481	0.373	0.4273	0.3397	0.2625	0.2327	0.3023	0.0576	0.2217	0.0835	0.203	0.9125	0.4818	0.053	0.1318
	458			UDP-glucuronate		1.22	1.27	1.42	1.13	1.5	1.18	1.35	1.3	1.32	2.06	1.26	1.59	1.24	1.68		0.2575	0.3541	0.1484	0.1208	0.0899	0.1427	0.9613	0.3281	0.0681	0.2578	0.2563	0.4432	0.0989	0.3494	0.1665	0.3231	0.0976	0.1397	0.0388	0.1884	0.6976	0.3539	0.031	0.1511	0.1585	0.2564	0.0253	0.1191
	464			N-acetylmuramate		1.4	1.39	1.11	0.87	1.06	1.36	1.27	1.48	1.43	1.52	0.99	1.13	1.42	1.58		0.1115	0.2383	0.0014	0.0141	0.7707	0.2624	0.5202	0.2487	0.6821	0.5719	0.0897	0.3132	0.1064	0.3608	0.096	0.2596	0.0066	0.0588	0.004	0.1238	0.8511	0.4004	0.6008	0.4367	0.0812	0.2002	0.0339	0.1191
	465			UDP-N-acetylglucosamine/galactosamine		0.79	0.8	0.74	0.43	0.59	0.86	0.84	0.85	0.84	1.06	0.47	0.62	0.91	1.06		0.3977	0.4238	0.4188	0.1926	0.333	0.1645	0.1896	0.2001	0.3235	0.4164	0.5487	0.5847	0.5085	0.5895	0.472	0.4658	0.3979	0.2726	0.9249	0.5855	0.1713	0.2503	0.3108	0.3347	0.5962	0.4152	0.8307	0.5371
	474			N-acetylglucosamine/N-acetylgalactosamine		1.01	0.85	0.67	1.58	1.35	1.17	1.2	1.07	0.88	0.87	2.02	1.45	1.24	1.52		0.9284	0.5724	0.3294	0.1676	0.2642	0.1528	0.0838	0.1483	0.1304	0.2975	0.2945	0.451	0.2544	0.4484	0.4294	0.4428	0.1161	0.1568	0.2954	0.3487	0.1479	0.2384	0.2078	0.2823	0.0255	0.1366	0.0661	0.1401
	503		Sucrose, glucose,fructose metabolism	3-deoxyoctulosonate		0.49	0.59	0.66	0.83	1.1	1.02	0.79	0.51	0.61	0.71	0.88	1.12	1.07	0.94		0.0413	0.1876	0.1691	0.128	0.3272	0.1645	0.4834	0.2444	0.921	0.6063	0.707	0.6682	0.4597	0.5586	0.0595	0.1985	0.2068	0.2117	0.3752	0.3844	0.5841	0.3213	0.9697	0.5239	0.7657	0.4518	0.7249	0.5076
	508			fructose		0.89	0.75	0.69	1.11	1.09	1.07	0.9	0.94	0.78	0.9	1.36	1.16	1.14	1.14		0.5301	0.4492	0.1454	0.1208	0.31	0.1635	0.5401	0.2517	0.7273	0.5746	0.5921	0.6097	0.5422	0.6087	0.5987	0.5051	0.0579	0.1118	0.4849	0.4305	0.2115	0.2549	0.4353	0.3845	0.2258	0.2964	0.2906	0.2941
	523			mannitol/sorbitol		0.35	0.56	0.43	0.65	0.3	0.48	0.43	0.41	0.65	0.65	0.98	0.37	0.57	0.59		0.5044	0.4492	0.7635	0.269	0.6577	0.2346	0.8349	0.3034	0.4226	0.4727	0.6843	0.6595	0.6499	0.6691	0.4983	0.4682	0.7902	0.3999	0.874	0.5721	0.9939	0.4373	0.4226	0.3845	0.7116	0.444	0.7974	0.5303
	553			sucrose		0.78	0.75	0.86	0.81	0.89	1.02	0.8	0.83	0.78	1.22	0.95	0.94	1.08	1		0.0941	0.2301	0.0536	0.0823	0.3802	0.1711	0.2722	0.2186	0.6299	0.5613	0.8396	0.7301	0.0929	0.3407	0.1352	0.2907	0.0397	0.0978	0.2059	0.2972	0.5656	0.3171	0.7022	0.4552	0.4418	0.3693	0.9584	0.5645
	578			gluconate		0.95	0.82	0.62	1.12	1.23	1.02	0.99	1.01	0.85	0.84	1.35	1.33	1.09	1.26		0.7801	0.5348	0.3178	0.1658	0.2111	0.1427	0.6589	0.2664	0.5556	0.5317	0.8601	0.739	0.9823	0.7566	0.9957	0.6103	0.2843	0.2405	0.2583	0.3218	0.2352	0.2562	0.5384	0.4245	0.5987	0.4152	0.2667	0.2807
	602	Lipids	Free fatty acid	caprate (10:0)		2.65	2.34	1.31	2.92	3.12	1.67	1.51	2.86	2.46	1.64	3.55	3.39	1.83	1.89		0.0433	0.1876	0.0445	0.074	0.6672	0.237	0.0305	0.1483	0.0286	0.2018	0.4917	0.5646	0.5445	0.6087	0.0157	0.1299	0.0169	0.07	0.5098	0.4424	0.0075	0.118	0.0106	0.1121	0.3862	0.3597	0.3897	0.3363
	604			laurate (12:0)		0.77	0.66	0.71	0.79	0.82	0.62	0.7	0.81	0.69	1	0.95	0.87	0.66	0.87		0.111	0.2383	0.0382	0.073	0.1587	0.1427	0.1555	0.1894	0.3554	0.4323	0.0281	0.1892	0.0564	0.2903	0.046	0.176	0.0072	0.0588	0.9515	0.5896	0.6309	0.3305	0.2915	0.3347	0.0072	0.0939	0.1465	0.2064
	607			myristate (14:0)		0.78	0.72	0.8	1.12	1.08	0.78	0.84	0.81	0.74	1.02	1.34	1.12	0.81	1.02		0.0908	0.2257	0.029	0.0706	0.412	0.1776	0.6084	0.2556	0.8625	0.5916	0.0731	0.2956	0.301	0.4759	0.2955	0.4252	0.1481	0.1716	0.903	0.5782	0.327	0.2576	0.6914	0.4521	0.2778	0.3212	0.8603	0.5386
	609			pentadecanoate (15:0)		0.7	0.6	0.79	1.21	1.13	0.64	0.8	0.72	0.6	0.94	1.43	1.14	0.65	0.94		0.2024	0.3307	0.0854	0.0992	0.4528	0.1872	0.5983	0.2551	0.869	0.5916	0.1181	0.3208	0.4427	0.5552	0.3667	0.4273	0.1809	0.1924	0.8406	0.5597	0.4044	0.2715	0.7687	0.4664	0.2451	0.2987	0.8781	0.5386
	610			palmitate (16:0)		0.85	0.83	0.82	1.24	1.14	0.82	0.94	0.87	0.84	1.06	1.48	1.16	0.83	1.11		0.531	0.4492	0.4696	0.2013	0.5035	0.201	0.3774	0.2284	0.6505	0.5672	0.4228	0.5281	0.8023	0.7081	0.7755	0.5523	0.6564	0.3657	0.7025	0.5193	0.2893	0.2576	0.5445	0.4245	0.6535	0.4282	0.6055	0.4406
	612			margarate (17:0)		0.82	0.76	0.77	1.39	1.17	0.74	0.89	0.83	0.76	0.99	1.68	1.18	0.75	1.05		0.539	0.4516	0.3779	0.1789	0.4421	0.1847	0.2882	0.2186	0.5372	0.5265	0.3372	0.4773	0.7185	0.6698	0.7495	0.5486	0.5371	0.3355	0.8662	0.5694	0.2623	0.2576	0.4881	0.4052	0.5229	0.3964	0.7469	0.5125
	613			stearate (18:0)		1.13	0.86	0.96	1.83	1.68	0.71	1.04	1.15	0.86	1.21	2.16	1.69	0.72	1.21		0.5489	0.4549	0.6718	0.2497	0.8197	0.2741	0.1047	0.1678	0.2634	0.3895	0.3309	0.4773	0.9444	0.7531	0.5435	0.4791	0.7816	0.3976	0.5157	0.4424	0.1107	0.2312	0.2156	0.2823	0.5015	0.3876	0.544	0.4098
	614			17-methylstearate		1.2	0.87	0.63	1.23	0.71	0.78	0.33	1.2	0.86	0.77	1.61	0.78	0.78	0.41		0.5566	0.4588	0.9322	0.3035	0.3716	0.1699	0.9641	0.3281	0.6246	0.5613	0.7027	0.6675	0.094	0.3407	0.5529	0.4847	0.9961	0.4527	0.8093	0.5486	0.706	0.3566	0.7675	0.4664	0.8262	0.4604	0.2117	0.2417
	615			nonadecanoate (19:0)		1	0.87	1.09	2.03	1.83	0.66	1.07	1.02	0.86	1.38	2.41	1.85	0.67	1.25		0.8461	0.551	0.7286	0.2624	0.9231	0.3001	0.0645	0.1483	0.1721	0.329	0.2546	0.4432	0.937	0.7531	0.7607	0.5486	0.8591	0.4114	0.3195	0.362	0.0795	0.223	0.1466	0.2527	0.3841	0.3597	0.5613	0.4145
	616			arachidate (20:0)		1.19	0.89	1.03	1.94	1.81	0.69	1.01	1.21	0.89	1.3	2.28	1.82	0.7	1.19		0.4189	0.4245	0.7055	0.2587	0.9494	0.3056	0.0831	0.1483	0.2679	0.3914	0.2631	0.4432	0.9585	0.7531	0.4469	0.4525	0.8039	0.4006	0.3807	0.3869	0.0909	0.223	0.2025	0.2823	0.4326	0.3693	0.5202	0.4064
	626			5-dodecenoate (12:1n7)		0.88	0.97	0.54	0.69	0.75	0.99	0.79	0.92	0.99	0.73	0.82	0.79	1.03	0.98		0.3493	0.4063	0.7726	0.2699	0.0855	0.1427	0.0401	0.1483	0.0562	0.2437	0.8741	0.7438	0.1486	0.3835	0.6126	0.5085	0.91	0.4322	0.0899	0.2261	0.2029	0.2509	0.2479	0.3097	0.9262	0.4851	0.8702	0.5386
	627			myristoleate (14:1n5)		0.89	0.9	0.76	0.96	1.01	0.86	0.87	0.94	0.93	1.01	1.13	1.06	0.9	1.09		0.1719	0.3038	0.2227	0.1498	0.3121	0.1635	0.6938	0.2692	0.9888	0.6311	0.2645	0.4432	0.1205	0.3625	0.3387	0.4263	0.3057	0.2494	0.8783	0.5725	0.3682	0.2629	0.7615	0.4664	0.3693	0.352	0.2239	0.2499
	628			palmitoleate (16:1n7)		0.94	0.92	0.88	1.18	1.12	0.88	0.95	0.97	0.93	1.19	1.42	1.16	0.9	1.15		0.6148	0.4832	0.5267	0.216	0.5234	0.2077	0.3255	0.2202	0.6341	0.562	0.3298	0.4773	0.7207	0.6698	0.9782	0.6019	0.8056	0.4006	0.3758	0.3844	0.2422	0.2576	0.4663	0.3943	0.6881	0.4361	0.4405	0.3593
	631			10-heptadecenoate (17:1n7)		0.86	0.72	0.82	1.47	1.3	0.68	0.9	0.88	0.72	0.96	1.76	1.31	0.7	1.05		0.6096	0.4816	0.2617	0.1614	0.4974	0.1995	0.3545	0.2242	0.6945	0.5719	0.2068	0.4047	0.6851	0.6691	0.809	0.5617	0.4102	0.2749	0.9041	0.5782	0.2772	0.2576	0.5998	0.4367	0.3615	0.3518	0.8357	0.5371
	634			oleate/vaccenate (18:1)		0.95	0.82	0.88	1.61	1.37	0.74	1.03	0.96	0.81	1.03	1.94	1.37	0.75	1.2		0.9813	0.5916	0.6035	0.2362	0.5966	0.2254	0.2229	0.2109	0.4798	0.5119	0.4286	0.5307	0.9728	0.7561	0.8984	0.5851	0.7308	0.3921	0.9503	0.5896	0.2047	0.2509	0.4055	0.3845	0.5963	0.4152	0.5768	0.4218
	637			eicosenoate (20:1)		0.93	0.64	0.91	1.77	1.44	0.99	0.9	0.94	0.69	1.08	2.14	1.45	1.01	1.04		0.9309	0.5724	0.2967	0.1625	0.6102	0.2254	0.2109	0.2098	0.5023	0.5129	0.9103	0.7514	0.6891	0.6691	0.9306	0.5936	0.4242	0.2793	0.9663	0.5924	0.1976	0.2509	0.4196	0.3845	0.9984	0.5086	0.9464	0.5627
	640			erucate (22:1n9)		0.67	0.57	0.66	1.25	1.15	0.6	1.76	0.68	0.57	0.76	1.47	1.15	0.61	1.95		0.3206	0.3953	0.1823	0.1325	0.387	0.1711	0.6014	0.2551	0.8589	0.5916	0.2548	0.4432	0.9933	0.7591	0.4706	0.4658	0.2758	0.2385	0.588	0.4731	0.4391	0.2773	0.7797	0.4695	0.3383	0.346	0.8003	0.5303
	645			linoleate (18:2n6)		0.98	0.68	0.95	1.18	1.05	0.69	0.75	1.01	0.68	1.08	1.41	1.06	0.7	0.88		0.9321	0.5724	0.266	0.162	0.628	0.227	0.5313	0.2506	0.8191	0.5916	0.2797	0.4449	0.4038	0.5163	0.8239	0.5645	0.3811	0.2722	0.9627	0.5924	0.3904	0.2702	0.7141	0.4564	0.4269	0.3693	0.8503	0.5386
	666		Fatty acid, hydroxy	2-hydroxyglutarate		0.66	0.71	0.44	0.61	0.59	0.54	0.57	0.68	0.72	0.61	0.73	0.61	0.55	0.7		0.0601	0.1904	0.1034	0.1063	0.0126	0.1427	0.0393	0.1483	0.0433	0.2437	0.0231	0.1892	0.019	0.1687	0.1642	0.3231	0.1975	0.2043	0.0845	0.2261	0.253	0.2576	0.0998	0.2303	0.0536	0.165	0.1721	0.2151
	678			3-hydroxydecanoate		0.86	0.77	0.66	1.02	0.83	0.78	0.78	0.9	0.79	0.87	1.29	0.88	0.81	0.97		0.2445	0.3425	0.1119	0.1096	0.2314	0.1458	0.9749	0.3296	0.1111	0.2816	0.0491	0.2527	0.048	0.2627	0.4236	0.4417	0.1525	0.1725	0.458	0.4201	0.628	0.3305	0.3075	0.3347	0.147	0.2522	0.8349	0.5371
	687			3-hydroxypalmitate		0.72	0.54	0.71	1.08	0.85	0.56	0.66	0.75	0.55	0.91	1.34	0.87	0.58	0.79		0.0605	0.1904	0.02	0.0603	0.3072	0.1635	0.9455	0.3281	0.6037	0.557	0.0636	0.2655	0.1521	0.3835	0.2398	0.384	0.0527	0.1081	0.7244	0.5204	0.6492	0.333	0.6666	0.4515	0.0967	0.2102	0.365	0.3232
	690			3-hydroxystearate		0.97	0.7	0.7	1.33	1.19	0.49	0.96	0.99	0.7	0.85	1.6	1.21	0.5	1.12		0.992	0.5916	0.2727	0.162	0.385	0.1711	0.2835	0.2186	0.4696	0.5044	0.0638	0.2655	0.8435	0.7302	0.8816	0.5851	0.4127	0.2749	0.7487	0.5305	0.2468	0.2576	0.4434	0.3845	0.136	0.2429	0.7113	0.5004
	731		Fatty acid ester	15-methylpalmitate		1.33	0.93	0.99	1.78	1.73	0.91	1.14	1.38	0.94	1.25	2.11	1.78	0.94	1.37		0.2903	0.3829	0.6647	0.2493	0.7488	0.2579	0.078	0.1483	0.3342	0.4234	0.6094	0.6191	0.7272	0.6698	0.273	0.4227	0.7724	0.3961	0.3851	0.388	0.062	0.2217	0.2245	0.2883	0.7877	0.4545	0.2505	0.2675
	775		Fatty acid, Dicarboxylate	azelate (nonanedioate)		1.06	1.3	1.03	1.02	1.07	1	1.11	1.1	1.33	1.49	1.21	1.12	1.04	1.35		0.7595	0.5284	0.1388	0.1192	0.796	0.2685	0.7984	0.294	0.5262	0.5226	0.9947	0.7625	0.6352	0.6646	0.594	0.5051	0.1783	0.1913	0.1847	0.2846	0.2784	0.2576	0.4408	0.3845	0.8019	0.4586	0.1492	0.2069
	776			sebacate (decanedioate)		0.95	1.01	0.76	1.01	1.16	1	0.92	1	1.04	1.07	1.18	1.22	1.06	1.13		0.6713	0.4953	0.8503	0.2837	0.1932	0.1427	0.9613	0.3281	0.3052	0.4136	0.9579	0.7625	0.5002	0.5895	0.9686	0.6019	0.406	0.2749	0.621	0.4807	0.0468	0.2217	0.0378	0.1511	0.82	0.4589	0.1883	0.2291
	883		Phospholipids	1-palmitoyl-2-oleoyl-GPE (16:0/18:1)		1.09	1.06	0.85	0.91	1	1.03	1.03	1.14	1.09	1.17	1.08	1.06	1.07	1.28		0.0666	0.1943	0.2715	0.162	0.3696	0.1699	0.4365	0.2351	0.8989	0.6	0.584	0.6045	0.3789	0.5088	0.14	0.2928	0.2864	0.2405	0.1274	0.246	0.358	0.2629	0.5521	0.4245	0.3698	0.352	0.0338	0.1191
	886			1,2-dipalmitoleoyl-GPE (16:1/16:1)*		1.08	1.08	0.88	0.97	1.03	1.02	1.04	1.14	1.11	1.24	1.15	1.09	1.07	1.29		0.0802	0.2203	0.0606	0.0854	0.3737	0.1699	0.6691	0.2668	0.2792	0.3916	0.4201	0.5281	0.2478	0.4481	0.131	0.2907	0.1913	0.1997	0.1617	0.2658	0.1574	0.2384	0.3275	0.343	0.3305	0.3448	0.03	0.1191
	891			1-palmitoleoyl-2-oleoyl-GPE (16:1/18:1)*		1.29	1.34	0.95	1.1	1.21	1.14	1.2	1.35	1.37	1.3	1.3	1.28	1.19	1.49		0.0044	0.0712	0.0037	0.0272	0.6794	0.2392	0.4902	0.2444	0.0063	0.1102	0.0049	0.1517	0.0019	0.0446	0.0357	0.1694	0.0274	0.088	0.0375	0.1884	0.0388	0.2069	0.0953	0.2277	0.1199	0.2334	0.0114	0.1061
	894			1,2-dipalmitoyl-GPE (16:0/16:0)*		0.99	1.03	0.79	0.92	0.98	1	0.93	1.04	1.06	1.1	1.1	1.03	1.04	1.15		0.8502	0.551	0.4625	0.2013	0.2654	0.1528	0.3266	0.2202	0.5884	0.5516	0.8926	0.7495	0.0666	0.31	0.6771	0.5317	0.474	0.3034	0.3673	0.3844	0.4101	0.2729	0.7609	0.4664	0.6116	0.4152	0.1723	0.2151
	902			1-myristoyl-2-palmitoleoyl-GPG (14:0/16:1)*		1	1	0.81	0.81	0.9	0.99	0.92	1.05	1.03	1.12	0.95	0.95	1.04	1.15		0.9858	0.5916	0.9835	0.314	0.2767	0.1528	0.2106	0.2098	0.2642	0.3895	0.917	0.7538	0.3065	0.4759	0.411	0.4417	0.6908	0.3776	0.2191	0.2992	0.4013	0.271	0.4098	0.3845	0.5057	0.3879	0.3411	0.3225
	905			1,2-dipalmitoyl-GPG (16:0/16:0)		1.03	1.04	0.75	0.81	0.93	1	0.9	1.09	1.08	1.01	0.94	0.98	1.05	1.13		0.64	0.4877	0.5282	0.216	0.2741	0.1528	0.2866	0.2186	0.3959	0.4566	0.9731	0.7625	0.2492	0.4481	0.0794	0.2436	0.0639	0.1145	0.659	0.5014	0.2896	0.2576	0.3908	0.3801	0.4085	0.3659	0.3031	0.302
	908			1-palmitoyl-2-oleoyl-GPG (16:0/18:1)		1.16	1.13	0.78	0.87	1.03	1.09	1.08	1.22	1.17	1.05	1	1.09	1.15	1.34		0.0258	0.1781	0.0425	0.074	0.3342	0.1645	0.4895	0.2444	0.5029	0.5129	0.3703	0.5031	0.5127	0.5895	0.0356	0.1694	0.0516	0.1081	0.4206	0.3966	0.9773	0.4333	0.1831	0.277	0.2298	0.2964	0.0554	0.1318
	910			1-myristoyl-2-palmitoyl-GPG (14:0/16:0)*		0.94	0.95	0.78	0.81	0.91	0.97	0.85	0.99	0.98	1.08	0.96	0.96	1.02	1.07		0.4009	0.4238	0.4561	0.2013	0.2504	0.1506	0.2223	0.2109	0.3894	0.4544	0.6782	0.6595	0.0808	0.3327	0.8597	0.5789	0.7097	0.3843	0.3607	0.3843	0.2978	0.2576	0.3351	0.3482	0.6992	0.4384	0.5394	0.4085
	911			1,2-dipalmitoleoyl-GPG (16:1/16:1)*		1.12	1.13	0.85	0.9	0.99	1.04	1.02	1.18	1.16	1.17	1.06	1.04	1.08	1.28		0.049	0.1904	0.0529	0.0823	0.3947	0.1729	0.3939	0.2295	0.8116	0.5916	0.4238	0.5281	0.7074	0.6691	0.0563	0.1922	0.094	0.1379	0.0747	0.2261	0.3633	0.2629	0.4796	0.403	0.2248	0.2964	0.0938	0.1619
	912			1-palmitoyl-2-palmitoleoyl-GPG (16:0/16:1)*		1.07	1.08	0.84	0.89	0.99	1.02	0.99	1.13	1.11	1.16	1.05	1.04	1.07	1.24		0.1391	0.2671	0.106	0.1065	0.3723	0.1699	0.3978	0.2295	0.8485	0.5916	0.6563	0.6481	0.9045	0.7531	0.1142	0.289	0.138	0.1648	0.0939	0.2261	0.3849	0.268	0.4375	0.3845	0.2916	0.3278	0.0751	0.1506
	913			1-palmitoleoyl-2-oleoyl-GPG (16:1/18:1)*		1.38	1.42	0.93	1.03	1.21	1.25	1.25	1.45	1.46	1.23	1.18	1.27	1.31	1.56		0.0049	0.0712	0.0007	0.0093	0.6571	0.2346	0.9668	0.3281	0.0057	0.1102	0.0019	0.1205	0.0625	0.3058	0.0183	0.137	0.0142	0.0632	0.089	0.2261	0.1748	0.2503	0.0442	0.1511	0.0455	0.1605	0.024	0.1191
	930		Lyso-phospholipids	1-palmitoyl-GPA (16:0)		0.66	0.6	0.83	1.61	1.87	0.58	1.03	0.66	0.58	0.91	1.75	1.85	0.57	1.16		0.5092	0.4492	0.3919	0.1823	0.6094	0.2254	0.2765	0.2186	0.2099	0.349	0.382	0.5084	0.9477	0.7531	0.6165	0.5085	0.4736	0.3034	0.9059	0.5782	0.2219	0.2562	0.2087	0.2823	0.4903	0.3852	0.7795	0.526
	931			1-palmitoleoyl-GPA (16:1)*		0.96	0.93	0.72	0.94	1.05	1.06	1.1	1.01	0.96	0.96	1.1	1.1	1.11	1.36		0.591	0.4746	0.3869	0.1814	0.2402	0.1467	0.6128	0.2561	0.7763	0.5848	0.6021	0.6167	0.2496	0.4481	0.8467	0.5732	0.5795	0.3473	0.5226	0.4424	0.1957	0.2509	0.313	0.3347	0.4064	0.3659	0.0086	0.1061
	955			1-palmitoyl-GPE (16:0)		0.99	1.01	0.84	0.84	0.93	1.04	1.03	1.05	1.04	1.14	0.99	0.98	1.1	1.29		0.8838	0.5613	0.8351	0.2832	0.4095	0.1775	0.2551	0.2186	0.5284	0.5226	0.4563	0.5444	0.7091	0.6691	0.5646	0.4921	0.336	0.2613	0.1002	0.2261	0.7613	0.3744	0.6587	0.4515	0.0918	0.2101	0.1234	0.1965
	962			1-stearoyl-GPE (18:0)		0.96	0.91	0.79	0.82	0.97	1.02	1.11	1.02	0.94	1.07	0.95	1.03	1.08	1.39		0.7839	0.5348	0.4527	0.2013	0.3346	0.1645	0.3916	0.2295	0.8377	0.5916	0.7987	0.7102	0.3442	0.4904	0.3197	0.4263	0.2348	0.2194	0.12	0.2416	0.5753	0.3209	0.5904	0.4367	0.3159	0.3402	0.0173	0.1168
	963			1-oleoyl-GPE (18:1)		1.34	1.32	0.97	0.97	1.18	1.19	1.29	1.42	1.36	1.33	1.12	1.25	1.25	1.61		0.0362	0.1876	0.0298	0.0706	0.7745	0.2624	0.7847	0.2904	0.2042	0.349	0.0928	0.3132	0.0366	0.2235	0.0016	0.0776	0.005	0.0588	0.0106	0.1378	0.5527	0.313	0.0115	0.1121	0.009	0.1069	0.0203	0.1191
	970			1-palmitoyl-GPG (16:0)*		0.76	0.67	0.89	1.24	1.31	0.63	0.88	0.76	0.66	1.05	1.38	1.29	0.63	1		0.6541	0.4889	0.4673	0.2013	0.7502	0.2579	0.5438	0.2517	0.6151	0.5604	0.4149	0.5281	0.8107	0.7081	0.7842	0.5523	0.5674	0.3469	0.7438	0.5305	0.3988	0.271	0.5535	0.4245	0.5407	0.4029	0.8505	0.5386
	971			1-stearoyl-GPG (18:0)		0.58	0.44	0.66	1.22	1.41	0.43	1.14	0.58	0.43	0.72	1.32	1.37	0.42	1.25		0.4719	0.4474	0.252	0.1578	0.4715	0.191	0.5522	0.2529	0.442	0.491	0.2629	0.4432	0.924	0.7531	0.5753	0.4988	0.3199	0.2556	0.7202	0.5204	0.424	0.2764	0.4216	0.3845	0.3447	0.346	0.8624	0.5386
	972			1-oleoyl-GPG (18:1)*		1.14	1.13	0.95	0.72	0.95	1.07	1.04	1.21	1.17	1.32	0.8	1.01	1.13	1.3		0.2378	0.3425	0.2805	0.1625	0.7033	0.2455	0.3847	0.2295	0.7544	0.5771	0.437	0.5344	0.6928	0.6691	0.1043	0.2727	0.0819	0.1301	0.0866	0.2261	0.4288	0.2773	0.9757	0.5239	0.0671	0.1823	0.0847	0.1609
	993			2-stearoyl-GPE (18:0)*		0.84	0.61	0.86	1.44	1.83	0.37	1.28	0.85	0.6	0.94	1.53	1.81	0.37	1.44		0.6411	0.4877	0.1995	0.1425	0.5348	0.2103	0.7132	0.273	0.575	0.5421	0.0447	0.2521	0.9125	0.7531	0.783	0.5523	0.2995	0.2477	0.775	0.5369	0.4671	0.2857	0.5105	0.4157	0.0776	0.1984	0.8394	0.5371
	1008		Phospholipid Metabolism	glycerol 3-phosphate		0.94	0.93	0.8	0.87	1.06	0.94	0.93	0.99	0.96	1.12	0.98	1.11	0.98	1.16		0.1456	0.2743	0.1045	0.1063	0.2063	0.1427	0.5238	0.2491	0.5077	0.5146	0.2508	0.4432	0.3023	0.4759	0.9218	0.5928	0.665	0.367	0.4106	0.3965	0.8698	0.4063	0.2755	0.3261	0.8825	0.4739	0.2791	0.2879
	1010			phosphoethanolamine		1.49	1.4	0.81	1.48	1.81	1.03	0.98	1.5	1.39	0.76	1.48	1.84	1.04	1.08		0.1386	0.2671	0.1253	0.1126	0.3273	0.1645	0.3402	0.2225	0.0421	0.2437	0.9662	0.7625	0.9455	0.7531	0.1203	0.2907	0.126	0.162	0.2311	0.3023	0.3786	0.267	0.049	0.1588	0.9776	0.4999	0.7529	0.5125
	1011			glycerophosphoethanolamine		0.97	0.95	0.77	1	1.01	0.95	0.95	1.02	0.98	1.08	1.2	1.06	1	1.18		0.4784	0.4479	0.1264	0.1126	0.1721	0.1427	0.9076	0.3167	0.8074	0.5916	0.3366	0.4773	0.1244	0.3681	0.7849	0.5523	0.7352	0.3926	0.522	0.4424	0.2716	0.2576	0.4584	0.3925	0.9666	0.4963	0.0933	0.1619
	1014			glycerophosphoglycerol		0.99	0.94	0.84	1.04	1.1	1.02	0.99	1.04	0.97	1.17	1.24	1.16	1.07	1.24		0.8949	0.5656	0.3781	0.1789	0.3682	0.1699	0.7016	0.2711	0.208	0.349	0.7029	0.6675	0.8937	0.7504	0.343	0.4263	0.3158	0.2552	0.0998	0.2261	0.0581	0.2217	0.0255	0.1511	0.0814	0.2002	0.0505	0.1292
	1017			cytidine-5'-diphosphoglycerol		1.04	0.85	0.74	0.87	1.03	0.91	0.87	1.12	0.89	0.99	1.02	1.1	0.96	1.11		0.6873	0.4988	0.3877	0.1814	0.3306	0.1645	0.5421	0.2517	0.7805	0.5848	0.5729	0.6026	0.4554	0.5586	0.1903	0.3393	0.3816	0.2722	0.9296	0.5861	0.8993	0.4133	0.1952	0.2823	0.612	0.4152	0.6567	0.4694
	1035		Glycerolipids - Monoacyl	1-palmitoylglycerol (16:0)		0.66	0.86	1.06	1.3	1.09	0.66	0.96	0.64	0.82	1.18	1.48	1.04	0.64	0.95		0.4226	0.4245	0.8067	0.2771	0.8826	0.2904	0.4085	0.2296	0.6285	0.5613	0.4226	0.5281	0.9536	0.7531	0.4226	0.4417	0.7604	0.3961	0.8428	0.5597	0.3761	0.2669	0.687	0.4521	0.4226	0.3693	0.9519	0.5629
	1036			1-palmitoleoylglycerol (16:1)*		0.55	0.66	1.61	1.88	1.37	0.47	0.6	0.54	0.65	1.87	2.24	1.3	0.46	0.62		0.4099	0.4238	0.5789	0.2298	0.5808	0.2241	0.6885	0.2692	0.9807	0.6286	0.2764	0.4432	0.416	0.5285	0.4889	0.4682	0.6381	0.3625	0.2891	0.3476	0.6281	0.3305	0.9812	0.5239	0.3229	0.3402	0.4777	0.3833
	1039			1-oleoylglycerol (18:1)		0.7	1.16	1.09	1.39	1.34	0.76	1.01	0.69	1.1	1.01	1.55	1.28	0.73	1.02		0.3385	0.4063	0.8836	0.2924	0.9455	0.3056	0.4388	0.2351	0.7007	0.5719	0.4484	0.54	0.9746	0.7561	0.3731	0.4273	0.9276	0.4352	0.9869	0.5978	0.3527	0.2629	0.6859	0.4521	0.4604	0.3729	0.9991	0.5793
	1069		Glycerolipids - Diacyl	diacylglycerol (14:0/18:1, 16:0/16:1) [2]*		0.65	1.07	0.73	0.71	0.83	1.03	1.08	0.67	1.08	0.73	0.72	0.83	1.08	1.32		0.2706	0.3602	0.6676	0.2493	0.4413	0.1847	0.4067	0.2296	0.7215	0.5746	0.9974	0.7625	0.6817	0.6691	0.3799	0.4319	0.6431	0.3635	0.4694	0.4215	0.4594	0.283	0.746	0.4659	0.9088	0.4818	0.3614	0.3232
	1138		Sterols	3-hydroxy-3-methylglutarate		1.42	1.02	0.91	1.18	1.47	1.41	1.22	1.49	1.06	1.3	1.34	1.56	1.48	1.5		0.3633	0.4112	0.8613	0.2862	0.8053	0.2705	0.7417	0.2779	0.1822	0.3314	0.2755	0.4432	0.4458	0.5556	0.2748	0.4227	0.7697	0.3961	0.329	0.3635	0.3205	0.2576	0.1317	0.2435	0.205	0.2863	0.1474	0.2064
	1176	Cofactors, Prosthetic Groups, Electron Carriers	CoA metabolism	pantothenate		1.34	1.38	0.81	1.08	0.96	1.28	0.96	1.42	1.43	1.2	1.36	1.02	1.34	1.19		0.3319	0.4053	0.2925	0.1625	0.3883	0.1711	0.8415	0.3034	0.8706	0.5916	0.2254	0.4323	0.887	0.748	0.2659	0.4172	0.2515	0.2277	0.9828	0.5977	0.5886	0.3219	0.9519	0.5196	0.1386	0.2442	0.2881	0.2941
	1183		Nicotinate and nicotinamide metabolism	adenosine 5'-diphosphoribose (ADP-ribose)		0.95	0.77	0.91	0.74	1.01	0.77	0.71	1	0.79	1.31	0.82	1.08	0.81	0.88		0.6807	0.4964	0.0608	0.0854	0.5254	0.2077	0.4336	0.2351	0.9148	0.6063	0.13	0.3432	0.107	0.3608	0.9724	0.6019	0.0397	0.0978	0.156	0.2619	0.4942	0.2899	0.6941	0.4521	0.1593	0.2564	0.3881	0.3363
	1184			nicotinamide		0.96	0.97	0.75	0.69	0.89	0.92	0.97	1.01	0.99	1.04	0.78	0.93	0.96	1.21		0.193	0.3253	0.2405	0.1566	0.2045	0.1427	0.314	0.2202	0.0776	0.2628	0.0332	0.197	0.3459	0.4904	0.8476	0.5732	0.9473	0.4391	0.6301	0.4843	0.3308	0.2576	0.369	0.3667	0.5712	0.4152	0.0577	0.1318
	1185			nicotinamide adenine dinucleotide (NAD+)		0.79	0.82	0.55	0.46	0.6	0.55	0.7	0.85	0.86	0.74	0.52	0.65	0.59	0.88		0.3897	0.4238	0.4488	0.2013	0.1957	0.1427	0.1657	0.1894	0.1086	0.2796	0.074	0.2956	0.2111	0.4481	0.396	0.4345	0.376	0.2722	0.2434	0.3133	0.1392	0.2384	0.0602	0.1776	0.021	0.1366	0.4209	0.3466
	1191			nicotinate		0.63	0.92	0.81	0.67	0.75	0.79	0.91	0.66	0.94	1.23	0.79	0.8	0.83	1.14		0.2185	0.3344	0.5345	0.2175	0.0611	0.1427	0.0765	0.1483	0.0579	0.2437	0.0461	0.2521	0.3342	0.4808	0.2372	0.3837	0.6099	0.3567	0.6525	0.499	0.0002	0.0206	0.0009	0.0609	0.0492	0.1605	0.1631	0.2151
	1207		Folate Metabolism	pterin		0.84	1.17	0.63	0.81	0.7	0.69	0.88	0.89	1.21	0.88	1.02	0.75	0.72	1.11		0.2462	0.3425	0.3092	0.1645	0.2286	0.1458	0.2534	0.2186	0.0734	0.2628	0.1248	0.3343	0.3605	0.5037	0.067	0.2132	0.1676	0.1868	0.503	0.4415	0.8755	0.4073	0.1039	0.2355	0.1546	0.2564	0.344	0.3232
	1208			xanthopterin		0.64	0.7	0.51	0.66	0.75	0.82	0.74	0.69	0.73	0.66	0.78	0.81	0.87	0.94		0.086	0.2233	0.1351	0.1183	0.18	0.1427	0.1425	0.1894	0.2964	0.4108	0.353	0.4933	0.2036	0.4377	0.0513	0.1828	0.0394	0.0978	0.1246	0.2436	0.0703	0.223	0.2017	0.2823	0.2313	0.2964	0.558	0.4142
	1210		Oxidative phosphorylation	acetylphosphate		1.03	1.19	0.93	0.92	1.24	1	0.98	1.08	1.21	1.19	1	1.29	1.03	1.2		0.8679	0.5563	0.2033	0.1433	0.6405	0.2305	0.6215	0.2573	0.2155	0.3496	0.9503	0.7625	0.7985	0.7081	0.6588	0.5221	0.2296	0.2191	0.4097	0.3965	0.7887	0.3812	0.1315	0.2435	0.7616	0.4518	0.2282	0.2507
	1211			methylphosphate		0.89	1.01	0.56	0.82	0.86	1.34	1.08	0.93	1.03	0.72	0.97	0.91	1.39	1.35		0.3728	0.4188	0.9632	0.3087	0.1776	0.1427	0.1531	0.1894	0.3464	0.4322	0.1439	0.3432	0.691	0.6691	0.7247	0.5486	0.9325	0.4354	0.1997	0.2937	0.9292	0.4201	0.6933	0.4521	0.1648	0.2564	0.2913	0.2941
	1212			phosphate		0.95	0.89	0.8	1.16	1.01	1.04	0.97	0.99	0.91	1.13	1.45	1.06	1.08	1.2		0.1755	0.306	0.0166	0.054	0.1921	0.1427	0.4143	0.2313	0.9234	0.6063	0.5604	0.5927	0.3281	0.4795	0.9574	0.6009	0.2583	0.2289	0.3893	0.388	0.3483	0.2629	0.6391	0.4514	0.3601	0.3518	0.0659	0.1401
	1217		Riboflavin and FAD metabolism	flavin adenine dinucleotide (FAD)		0.81	0.84	0.7	0.67	0.79	0.77	0.85	0.86	0.87	1.01	0.78	0.84	0.81	1.06		0.1005	0.2345	0.1516	0.1215	0.0555	0.1427	0.1654	0.1894	0.0993	0.277	0.0623	0.2655	0.1698	0.3938	0.0459	0.176	0.061	0.1145	0.9542	0.5896	0.098	0.223	0.1282	0.2435	0.0231	0.1366	0.2937	0.2946
	1218			riboflavin (Vitamin B2)		0.86	1.04	0.8	0.89	1.02	0.92	0.87	0.9	1.06	1.07	1.04	1.07	0.96	1.07		0.3058	0.3953	0.5493	0.2214	0.3461	0.1671	0.4943	0.2444	0.9373	0.6105	0.228	0.433	0.1373	0.3681	0.4949	0.4682	0.5875	0.3491	0.5181	0.4424	0.7973	0.3837	0.7708	0.4664	0.7819	0.4532	0.5495	0.4098
	1219			flavin mononucleotide (FMN)		0.78	0.86	0.73	0.58	0.7	0.72	0.84	0.82	0.88	1.06	0.67	0.75	0.76	1.04		0.088	0.2233	0.0851	0.0992	0.0608	0.1427	0.1332	0.1894	0.0206	0.1686	0.01	0.1598	0.1508	0.3835	0.1319	0.2907	0.0288	0.088	0.8875	0.5736	0.08	0.223	0.0451	0.1511	0.0069	0.0939	0.5146	0.4041
	1229		Ascorbate metabolism	threonate		0.39	0.66	1.29	1.57	2.05	1.34	0.64	0.41	0.69	1.44	1.69	2.08	1.42	0.76		0.0583	0.1904	0.3472	0.1723	0.8465	0.2808	0.9551	0.3281	0.8272	0.5916	0.979	0.7625	0.331	0.4797	0.0679	0.2132	0.3917	0.2722	0.7657	0.5369	0.7612	0.3744	0.7876	0.4703	0.926	0.4851	0.4858	0.387
	1238		Thiamine metabolism	thiamin (Vitamin B1)		0.62	0.56	0.47	0.5	0.72	0.67	0.68	0.65	0.58	0.64	0.53	0.76	0.7	0.84		0.0645	0.1918	9.0509e-06	0.0007	0.042	0.1427	0.3025	0.2186	0.2072	0.349	0.0061	0.1517	0.0005	0.0328	0.0482	0.18	0.0133	0.0632	0.0119	0.1413	0.3047	0.2576	0.0613	0.1776	0.0139	0.1246	0.1179	0.1902
	1239			thiamin monophosphate		0.5	0.54	0.39	0.21	0.28	0.4	0.51	0.53	0.56	0.58	0.23	0.3	0.43	0.64		0.0269	0.1781	0.0386	0.073	0.0183	0.1427	0.063	0.1483	0.015	0.1686	0.0116	0.1598	0.0316	0.2093	0.0072	0.1188	0.0093	0.06	0.1198	0.2416	0.0482	0.2217	0.0097	0.1121	0.0036	0.0939	0.0139	0.1061
	1240			thiamin diphosphate		0.62	0.78	0.54	0.32	0.47	0.66	0.62	0.66	0.81	0.8	0.34	0.5	0.69	0.78		0.0305	0.1876	0.0622	0.0859	0.0076	0.1427	0.2395	0.2115	0.0069	0.1102	0.0858	0.3064	0.0083	0.1165	0.0541	0.1887	0.0498	0.1081	0.3322	0.3637	0.2354	0.2562	0.0358	0.1511	0.1122	0.2251	0.0597	0.1323
	1251		Vitamin B metabolism (B6 or B12)	pyridoxal		1.08	1	0.88	1.16	1.4	1.32	1.15	1.14	1.03	1.17	1.33	1.48	1.39	1.45		0.4525	0.4428	0.9384	0.3043	0.5521	0.2161	0.7298	0.2757	0.1451	0.3017	0.0224	0.1892	0.2798	0.4628	0.1764	0.3244	0.3943	0.2722	0.1925	0.2911	0.143	0.2384	0.0281	0.1511	0.0201	0.1366	0.1258	0.1965
	1252			pyridoxal phosphate		0.97	0.86	1.03	1.23	1.44	1.23	1.25	1.08	0.96	1.17	1.32	1.51	1.34	1.56		0.8477	0.551	0.3635	0.1761	0.9867	0.314	0.4854	0.2444	0.1233	0.2899	0.5146	0.5753	0.222	0.4481	0.5923	0.5051	0.272	0.237	0.321	0.362	0.2319	0.2562	0.0695	0.1785	0.2912	0.3278	0.0986	0.1663
	1253			pyridoxamine		1.1	0.93	0.79	1.19	1.12	1.07	1	1.15	0.95	1.11	1.46	1.18	1.12	1.25		0.2314	0.3378	0.2515	0.1578	0.183	0.1427	0.0857	0.1483	0.1158	0.2888	0.2519	0.4432	0.9407	0.7531	0.2228	0.372	0.6634	0.367	0.5241	0.4424	0.1826	0.2509	0.1706	0.2701	0.2904	0.3278	0.3233	0.3116
	1254			pyridoxate		1.5	1.44	1.11	1.6	1.56	1.43	1.47	1.57	1.48	1.47	1.95	1.65	1.5	1.83		0.0805	0.2203	0.0208	0.0604	0.9046	0.2953	0.0026	0.0913	0.0082	0.1102	0.0116	0.1598	0.0118	0.1441	0.0433	0.176	0.0078	0.0588	0.008	0.1378	0.0365	0.2048	0.0159	0.1282	0.0157	0.1246	0.0135	0.1061
	1256			pyridoxamine phosphate		0.94	0.98	0.76	0.63	0.84	0.92	0.84	0.99	1	1.05	0.69	0.88	0.96	1.05		0.2028	0.3307	0.5031	0.21	0.2155	0.1427	0.3027	0.2186	0.1377	0.2991	0.1861	0.3874	0.1	0.3494	0.8943	0.5851	0.9355	0.4354	0.6074	0.4787	0.308	0.2576	0.1763	0.2726	0.6158	0.4152	0.79	0.5303
	1270	Nucleotide	Purine metabolism	2'-deoxyadenosine		0.99	0.88	0.52	1.32	1.16	1.05	1.1	1.05	0.92	0.71	1.66	1.24	1.11	1.39		0.9492	0.5805	0.4494	0.2013	0.0841	0.1427	0.1883	0.2001	0.3443	0.4322	0.6823	0.6595	0.5152	0.5895	0.7529	0.5486	0.2506	0.2277	0.0087	0.1378	0.2058	0.2509	0.2974	0.3347	0.2352	0.2964	0.0411	0.1191
	1271			2'-deoxyguanosine		0.87	0.85	0.6	1.07	1.18	0.98	1.05	0.91	0.88	0.8	1.28	1.26	1.04	1.31		0.3445	0.4063	0.1698	0.128	0.1766	0.1427	0.7161	0.273	0.3969	0.4566	0.884	0.7455	0.6035	0.6458	0.4318	0.4428	0.0506	0.1081	0.1659	0.2697	0.1401	0.2384	0.429	0.3845	0.8156	0.4589	0.0096	0.1061
	1272			2'-deoxyguanosine 5'-monophosphate (dGMP)		0.89	0.88	0.58	1.05	1.01	0.98	1.01	0.94	0.92	0.74	1.3	1.08	1.03	1.27		0.531	0.4492	0.4685	0.2013	0.2264	0.1458	0.6772	0.2676	0.8807	0.5951	0.9361	0.7586	0.9365	0.7531	0.6254	0.5085	0.3835	0.2722	0.2015	0.2937	0.2881	0.2576	0.4957	0.409	0.7257	0.4442	0.1998	0.2346
	1273			2'-deoxyinosine		0.4	0.58	0.59	0.49	0.48	0.94	0.95	0.43	0.6	0.78	0.6	0.51	1	1.18		0.0231	0.1755	0.1392	0.1192	0.1714	0.1427	0.0222	0.1483	0.0208	0.1686	0.7278	0.6779	0.7609	0.6896	0.0337	0.1694	0.1533	0.1725	0.0604	0.2119	0.0641	0.2217	0.0316	0.1511	0.8596	0.471	0.4876	0.387
	1275			7-methylguanine		1.03	0.77	0.78	0.53	0.53	0.84	0.53	0.99	0.74	0.73	0.52	0.52	0.82	0.52		0.9076	0.5665	0.6618	0.2493	0.6139	0.2254	0.2343	0.2109	0.2343	0.3689	0.6961	0.6675	0.2343	0.4481	0.9432	0.5967	0.6173	0.3567	0.5634	0.4629	0.2524	0.2576	0.2524	0.3124	0.6977	0.4384	0.2524	0.2676
	1278			adenine		0.63	0.95	0.79	1.1	0.74	1.07	1.08	0.66	0.98	1.15	1.44	0.76	1.12	1.34		0.2244	0.3344	0.3472	0.1723	0.0283	0.1427	0.8923	0.3152	0.5389	0.5265	0.286	0.451	0.2207	0.4481	0.2523	0.3999	0.647	0.364	0.5771	0.4692	0.8521	0.4004	0.5473	0.4245	0.0867	0.2018	0.006	0.1061
	1279			adenosine		1.04	1.05	0.87	0.86	1	1.1	1.06	1.09	1.08	1.23	0.99	1.06	1.15	1.31		0.4943	0.4492	0.0345	0.0706	0.3143	0.1635	0.4305	0.2351	0.8718	0.5916	0.0554	0.2579	0.1946	0.4277	0.4021	0.4381	0.3842	0.2722	0.2468	0.315	0.9555	0.4268	0.5325	0.4245	0.1922	0.2785	0.0427	0.1191
	1284			adenosine 5'-monophosphate (AMP)		0.9	0.92	0.84	0.61	0.81	0.98	0.82	0.96	0.95	1.17	0.68	0.86	1.03	1.03		0.3121	0.3953	0.4344	0.1976	0.3308	0.1645	0.2859	0.2186	0.1198	0.2899	0.8251	0.7238	0.1557	0.3835	0.4907	0.4682	0.3707	0.2722	0.1861	0.2846	0.2872	0.2576	0.0079	0.1121	0.7214	0.4442	0.9162	0.5551
	1287			adenylosuccinate		0.86	0.87	0.51	0.47	0.61	0.39	0.7	0.91	0.9	0.66	0.55	0.66	0.41	0.86		0.5257	0.4492	0.5816	0.2298	0.1989	0.1427	0.1568	0.1894	0.09	0.265	0.0136	0.1598	0.3276	0.4795	0.6198	0.5085	0.6281	0.3603	0.2192	0.2992	0.0905	0.223	0.04	0.1511	0.0162	0.1246	0.5289	0.4069
	1290			guanine		0.98	0.97	1	0.94	1.06	1.02	1.17	1.03	1	1.56	1.11	1.13	1.08	1.45		0.8268	0.5452	0.7364	0.2628	0.9894	0.314	0.6665	0.2668	0.7534	0.5771	0.9304	0.7584	0.2176	0.4481	0.756	0.5486	0.9907	0.4527	0.3683	0.3844	0.4428	0.2773	0.6499	0.4515	0.6864	0.4361	0.0245	0.1191
	1291			guanosine		0.87	0.8	0.62	0.99	0.92	0.87	0.88	0.92	0.82	0.85	1.21	0.97	0.91	1.1		0.0555	0.1904	0.0163	0.054	0.0975	0.1427	0.8248	0.3024	0.2801	0.3916	0.0304	0.1918	0.0478	0.2627	0.2117	0.3611	0.0476	0.1081	0.0993	0.2261	0.51	0.2948	0.8171	0.4775	0.1723	0.2582	0.3897	0.3363
	1293			guanosine 5'- monophosphate (5'-GMP)		0.65	0.73	0.58	0.58	0.55	0.63	0.56	0.69	0.76	0.8	0.72	0.59	0.67	0.69		0.0129	0.122	0.1031	0.1063	0.1221	0.1427	0.0053	0.0925	0.007	0.1102	0.0094	0.1598	0.0143	0.1488	0.0056	0.1097	0.1359	0.1648	0.215	0.2992	0.1764	0.2503	0.0008	0.0609	0.0048	0.0939	0.0191	0.1191
	1294			guanosine-2',3'-cyclic monophosphate		0.82	0.76	0.63	1.23	1	0.84	1.07	0.88	0.8	0.95	1.59	1.08	0.9	1.35		0.495	0.4492	0.3245	0.1676	0.1428	0.1427	0.4736	0.2444	0.8865	0.5965	0.5248	0.5786	0.7114	0.6691	0.5249	0.4746	0.2094	0.2117	0.7629	0.5369	0.326	0.2576	0.5268	0.4244	0.5804	0.4152	0.0933	0.1619
	1296			hypoxanthine		0.86	0.98	0.53	0.72	0.83	0.83	0.92	0.91	1.01	0.71	0.84	0.88	0.87	1.14		0.3958	0.4238	0.8059	0.2771	0.1151	0.1427	0.1587	0.1894	0.0521	0.2437	0.1129	0.3163	0.3191	0.4795	0.514	0.4731	0.9161	0.4327	0.0397	0.1884	0.068	0.223	0.2145	0.2823	0.1976	0.2801	0.2793	0.2879
	1297			inosine		0.78	0.77	0.59	0.92	0.76	0.81	0.93	0.82	0.79	0.8	1.17	0.81	0.85	1.16		0.3193	0.3953	0.0569	0.0842	0.1527	0.1427	0.5871	0.2551	0.0555	0.2437	0.0606	0.2655	0.4744	0.5729	0.3667	0.4273	0.0497	0.1081	0.0811	0.2261	0.8404	0.4004	0.2831	0.3322	0.0762	0.1984	0.2036	0.2361
	1298			inosine 5'-monophosphate (IMP)		1.24	1.24	1.01	1.66	1.97	1.51	2.8	1.31	1.29	1.17	1.92	2.08	1.6	3.47		0.352	0.4063	0.2049	0.1433	0.9961	0.3141	0.1522	0.1894	0.0416	0.2437	0.1948	0.397	0.009	0.1168	0.1984	0.3455	0.1164	0.1568	0.4078	0.3965	0.0075	0.118	0.0095	0.1121	0.1796	0.2661	0.0027	0.1061
	1303			N2-methylguanosine		0.9	0.63	0.45	1.72	1.06	0.77	1	0.95	0.65	0.54	2.31	1.14	0.82	1.26		0.6287	0.4861	0.092	0.1012	0.0171	0.1427	0.348	0.2231	0.6419	0.5658	0.2753	0.4432	0.9778	0.7561	0.7388	0.5486	0.0626	0.1145	0.0086	0.1378	0.3279	0.2576	0.3953	0.3807	0.3138	0.3402	0.3327	0.3165
	1305			N6-methyladenosine		0.87	0.72	0.5	1.46	1.24	0.75	0.91	0.91	0.73	0.59	1.83	1.31	0.78	1.14		0.4639	0.4459	0.0476	0.0775	0.0215	0.1427	0.1147	0.1772	0.0749	0.2628	0.1813	0.3874	0.3903	0.5088	0.6039	0.5067	0.072	0.1231	0.0259	0.1696	0.1739	0.2503	0.109	0.2357	0.2244	0.2964	0.4522	0.3652
	1307			xanthine		0.51	0.57	0.41	0.56	0.53	0.66	0.74	0.54	0.59	0.59	0.71	0.58	0.71	0.95		0.0372	0.1876	0.0581	0.0844	0.0147	0.1427	0.0906	0.1509	0.2487	0.3879	0.142	0.3432	0.2357	0.4481	0.0311	0.1694	0.0137	0.0632	0.0453	0.1904	0.2924	0.2576	0.3414	0.3495	0.1244	0.2339	0.729	0.508
	1308			xanthosine		1.2	1.09	0.86	0.98	1.21	1.13	1.35	1.27	1.14	1.18	1.14	1.3	1.21	1.69		0.6243	0.4856	0.6427	0.2491	0.6118	0.2254	0.8841	0.3136	0.3597	0.4323	0.5108	0.5753	0.2294	0.4481	0.4632	0.463	0.456	0.2969	0.3362	0.3637	0.5846	0.3213	0.1621	0.2672	0.2744	0.3212	0.0408	0.1191
	1309			xanthosine 5'-monophosphate (xmp)		1.2	1.34	1.3	1.15	1.32	1.62	1.4	1.28	1.41	1.78	1.21	1.41	1.73	1.75		0.4915	0.4492	0.2844	0.1625	0.4809	0.1939	0.6618	0.2664	0.3788	0.4484	0.11	0.3163	0.2679	0.4518	0.3099	0.4263	0.2145	0.2117	0.018	0.1665	0.5237	0.3011	0.2108	0.2823	0.0656	0.1823	0.0586	0.1319
	1311			guanosine 3'-monophosphate (3'-GMP)		1.19	0.94	0.77	1.63	1.36	1.1	1.31	1.26	0.98	1.05	2.08	1.45	1.17	1.65		0.4389	0.4356	0.7476	0.2646	0.3658	0.1699	0.0788	0.1483	0.1222	0.2899	0.476	0.5543	0.134	0.3681	0.2303	0.3765	0.8478	0.4091	0.8133	0.5486	0.1385	0.2384	0.0169	0.1282	0.1669	0.2564	0.005	0.1061
	1314			N6,N6-dimethyladenosine		1.08	0.67	0.31	3.66	1.71	1.06	1.09	1.14	0.7	0.37	5.06	1.82	1.12	1.37		0.8321	0.5464	0.0358	0.071	0.1662	0.1427	0.1676	0.1894	0.0181	0.1686	0.6108	0.6191	0.3947	0.5088	0.6248	0.5085	0.0068	0.0588	0.1455	0.253	0.1873	0.2509	0.0258	0.1511	0.3402	0.346	0.0369	0.1191
	1318			2'-deoxyadenosine 5'-monophosphate		0.78	0.82	0.63	0.55	0.73	0.84	0.79	0.83	0.86	0.87	0.62	0.79	0.9	1		0.3805	0.4225	0.4693	0.2013	0.2019	0.1427	0.2364	0.2109	0.2544	0.3895	0.5264	0.5786	0.3806	0.5088	0.3876	0.4341	0.3533	0.2676	0.4321	0.4021	0.2278	0.2562	0.2667	0.3242	0.4857	0.3839	0.9283	0.5556
	1328		Pyrimidine metabolism	2'-deoxycytidine		0.86	0.79	0.55	1.41	0.91	0.86	1.02	0.92	0.83	0.79	1.89	0.99	0.91	1.27		0.4223	0.4245	0.1729	0.1292	0.0584	0.1427	0.5967	0.2551	0.7334	0.5746	0.3267	0.4773	0.9247	0.7531	0.5024	0.4685	0.0283	0.088	0.3028	0.352	0.491	0.2897	0.8884	0.5019	0.1583	0.2564	0.0731	0.1486
	1329			2'-deoxycytidine 5'-monophosphate		0.88	0.84	0.57	0.89	1.06	1.08	1.01	0.93	0.87	0.78	1.03	1.13	1.14	1.27		0.4095	0.4238	0.2214	0.1498	0.0867	0.1427	0.571	0.254	0.6715	0.5719	0.4627	0.5486	0.8678	0.7384	0.5046	0.4685	0.0862	0.135	0.0194	0.1665	0.9182	0.4201	0.5581	0.4245	0.0863	0.2018	0.0239	0.1191
	1338			5-methyluridine (ribothymidine)		1.64	1.71	1.16	1.77	1.62	1.15	1.33	1.7	1.72	1.17	2.14	1.67	1.18	1.6		0.0121	0.122	0.089	0.0993	0.6176	0.2254	0.0153	0.1483	0.08	0.2628	0.1843	0.3874	0.1875	0.4217	0.003	0.0776	0.0909	0.1379	0.4553	0.4201	0.0738	0.223	0.0688	0.1785	0.0444	0.1605	0.04	0.1191
	1340			cytidine		0.76	0.77	0.54	1.11	0.57	0.61	0.92	0.82	0.81	0.81	1.54	0.61	0.65	1.16		0.3555	0.4063	0.3458	0.1723	0.0904	0.1427	0.8784	0.3136	0.0901	0.265	0.1131	0.3163	0.7894	0.7052	0.3446	0.4263	0.2457	0.226	0.4644	0.4201	0.8883	0.4115	0.0813	0.2013	0.0707	0.1882	0.3208	0.3113
	1341			cytidine 5'-monophosphate (5'-CMP)		0.89	0.82	0.63	0.7	0.8	0.89	0.82	0.95	0.86	0.87	0.83	0.86	0.94	1.04		0.5748	0.4687	0.3573	0.1752	0.1438	0.1427	0.1814	0.1987	0.3207	0.4161	0.5804	0.6045	0.354	0.4983	0.6329	0.5092	0.2139	0.2117	0.2589	0.3218	0.1497	0.2384	0.2231	0.2883	0.6104	0.4152	0.7562	0.5125
	1343			cytosine		0.88	0.96	0.77	1.14	1.06	1.01	1.08	0.93	0.99	1.12	1.4	1.12	1.05	1.35		0.2395	0.3425	0.4871	0.2055	0.0459	0.1427	0.3056	0.2186	0.6859	0.5719	0.8571	0.739	0.1532	0.3835	0.3723	0.4273	0.8509	0.4091	0.6223	0.4807	0.288	0.2576	0.6007	0.4367	0.3074	0.3397	0.0076	0.1061
	1346			ectoine		0.97	0.93	0.78	0.93	0.93	0.93	0.93	1.02	0.96	1.09	1.12	0.98	0.97	1.16		0.3861	0.4238	0.1214	0.1126	0.1627	0.1427	0.1212	0.1841	0.1836	0.3314	0.1512	0.3521	0.1285	0.3681	0.7144	0.5486	0.4378	0.2866	0.5069	0.4424	0.4964	0.2899	0.7361	0.464	0.6117	0.4152	0.1258	0.1965
	1348			orotate		1.6	1.67	1.31	4.98	1.63	1.47	1.55	1.68	1.7	1.86	7.03	1.75	1.53	1.94		0.036	0.1876	0.0286	0.0706	0.2444	0.1481	0.2665	0.2186	0.4879	0.5129	0.0275	0.1892	0.0316	0.2093	0.0432	0.176	0.0269	0.088	0.0468	0.1904	0.2695	0.2576	0.4843	0.4045	0.0426	0.1605	0.0304	0.1191
	1350			pseudouridine		0.65	0.76	0.78	0.76	0.64	0.52	0.82	0.71	0.8	1.08	0.97	0.69	0.56	1.02		0.1198	0.2489	0.1452	0.1208	0.3681	0.1699	0.2302	0.2109	0.0683	0.2578	0.0157	0.1706	0.2501	0.4481	0.1236	0.2907	0.0622	0.1145	0.8127	0.5486	0.7446	0.3727	0.1997	0.2823	0.0062	0.0939	0.7438	0.5125
	1351			thymidine		0.78	0.75	0.54	0.72	0.76	0.69	0.83	0.83	0.78	0.75	0.87	0.82	0.74	1.03		0.3166	0.3953	0.2082	0.1433	0.1205	0.1427	0.1602	0.1894	0.2336	0.3689	0.1316	0.3432	0.4581	0.5586	0.3427	0.4263	0.0812	0.1301	0.2304	0.3023	0.3222	0.2576	0.2933	0.3347	0.1002	0.2107	0.9141	0.5551
	1352			thymidine 5'-monophosphate		0.95	0.88	0.6	1.07	0.99	0.82	0.97	1.01	0.92	0.8	1.33	1.05	0.87	1.21		0.6969	0.5018	0.3127	0.1653	0.1587	0.1427	0.6155	0.2561	0.934	0.6105	0.2351	0.434	0.8166	0.7101	0.9256	0.5928	0.0809	0.1301	0.0422	0.1886	0.3647	0.2629	0.7666	0.4664	0.3494	0.346	0.0133	0.1061
	1353			thymine		0.94	0.95	0.74	0.67	0.71	0.96	0.94	1	0.98	0.87	0.71	0.75	1.02	1.09		0.6674	0.4953	0.7201	0.2608	0.1175	0.1427	0.0303	0.1483	0.0961	0.2735	0.7815	0.7046	0.6818	0.6691	0.7603	0.5486	0.8088	0.4006	0.4803	0.4288	0.0296	0.1746	0.0666	0.1777	0.7707	0.4527	0.9958	0.5793
	1354			uracil		0.79	0.85	0.67	0.8	0.89	1.01	1.07	0.85	0.9	0.94	0.97	0.97	1.09	1.37		0.4621	0.4459	0.6507	0.2493	0.2631	0.1528	0.5019	0.2454	0.7758	0.5848	0.8086	0.7155	0.661	0.6691	0.425	0.4417	0.618	0.3567	0.7726	0.5369	0.9238	0.4201	0.9223	0.5125	0.5379	0.4029	0.1338	0.198
	1355			uridine		0.95	1.01	0.66	1.22	0.94	0.9	1.08	1	1.04	0.89	1.56	1	0.95	1.33		0.676	0.4953	0.8939	0.2946	0.2763	0.1528	0.5588	0.2539	0.4695	0.5044	0.1823	0.3874	0.5731	0.6278	0.9372	0.5954	0.6047	0.3557	0.5504	0.4571	0.4373	0.2773	0.9623	0.5219	0.4651	0.3744	0.026	0.1191
	1356			uridine 5'-diphosphate (UDP)		1.03	1.08	1.05	0.92	0.98	0.91	0.9	1.09	1.12	1.53	0.96	1.04	0.96	1.12		0.6544	0.4889	0.2854	0.1625	0.6246	0.2268	0.4267	0.2351	0.8461	0.5916	0.4134	0.5281	0.2713	0.4537	0.1447	0.2943	0.0814	0.1301	0.1241	0.2436	0.662	0.3374	0.3527	0.3541	0.6613	0.429	0.0706	0.1456
	1357			uridine 5'-monophosphate (UMP)		1.12	1.03	0.92	1	1.28	1.22	1.09	1.18	1.06	1.27	1.12	1.36	1.28	1.38		0.2317	0.3378	0.7122	0.26	0.6057	0.2254	0.7853	0.2904	0.0586	0.2437	0.0861	0.3064	0.3284	0.4795	0.0092	0.1197	0.052	0.1081	0.0584	0.2096	0.8311	0.3982	0.0398	0.1511	0.0354	0.1529	0.0792	0.154
	1360			beta-alanine		1.44	1.15	0.91	1.08	1.24	1.29	1.09	1.46	1.17	1.06	1.19	1.23	1.33	1.26		0.4083	0.4238	0.843	0.2832	0.8226	0.2741	0.8999	0.3153	0.7436	0.5746	0.4935	0.5646	0.7261	0.6698	0.3928	0.4341	0.8159	0.4015	0.9138	0.5809	0.6228	0.3305	0.7448	0.4659	0.4556	0.3729	0.5476	0.4098
	1368			cytidine diphosphate		0.71	0.84	0.75	0.52	0.76	0.77	0.76	0.75	0.86	1.05	0.56	0.8	0.8	0.93		0.0024	0.0712	0.2402	0.1566	0.1333	0.1427	0.319	0.2202	0.2754	0.3916	0.0062	0.1517	0.0131	0.1488	0.0308	0.1694	0.3286	0.2591	0.7194	0.5204	0.3241	0.2576	0.1667	0.2701	0.0658	0.1823	0.4527	0.3652
	1371			2'-deoxyadenosine 5'-diphosphate		0.65	0.84	0.77	0.48	0.5	0.69	0.65	0.69	0.88	1.15	0.52	0.53	0.73	0.81		0.0206	0.1642	0.3026	0.1631	0.071	0.1427	0.0032	0.0913	0.0442	0.2437	0.0255	0.1892	0.026	0.2034	0.014	0.1277	0.3844	0.2722	0.6979	0.5183	0.0039	0.1094	0.0652	0.1776	0.0158	0.1246	0.0426	0.1191
	1374			uridine 5'-triphosphate (UTP)		0.9	0.93	1.12	0.75	0.79	0.87	0.8	0.94	0.94	1.67	0.78	0.81	0.9	0.97		0.4765	0.4479	0.5087	0.2113	0.428	0.1807	0.0913	0.1509	0.3336	0.4234	0.381	0.5084	0.1308	0.3681	0.7755	0.5523	0.8071	0.4006	0.2262	0.3023	0.2341	0.2562	0.3538	0.3541	0.6199	0.4152	0.9478	0.5627
	1376			hydroxymethylpyrimidine		3.2	3.08	1.13	2.29	2.13	1.46	2.35	3.14	2.96	1.23	2.63	2.11	1.44	2.71		0.1077	0.2383	0.1131	0.1096	0.9638	0.3083	0.1669	0.1894	0.1839	0.3314	0.8744	0.7438	0.1607	0.3835	0.1277	0.2907	0.136	0.1648	0.7231	0.5204	0.1559	0.2384	0.2068	0.2823	0.8466	0.4678	0.1517	0.2085
	1379	Peptide	Dipeptide	valylglycine		0.93	0.82	0.52	1.03	1.13	0.89	0.98	0.98	0.85	0.62	1.22	1.2	0.94	1.23		0.6756	0.4953	0.1618	0.1266	0.0691	0.1427	0.8843	0.3136	0.3154	0.4161	0.3595	0.4987	0.8564	0.7351	0.8068	0.5617	0.0281	0.088	0.0252	0.1696	0.0551	0.2217	0.2857	0.3325	0.4415	0.3693	0.3873	0.3363
	1393			phenylalanylalanine		1.24	1.11	1.02	1.14	1.25	1.16	1.02	1.32	1.15	1.44	1.36	1.32	1.23	1.28		0.1097	0.2383	0.3152	0.1656	0.9974	0.3141	0.3577	0.2242	0.1025	0.277	0.198	0.3994	0.8087	0.7081	0.0028	0.0776	0.0336	0.0949	0.1021	0.2261	0.0019	0.0832	0.0051	0.1121	0.0133	0.1246	0.078	0.154
	1395			alanylleucine		0.96	0.82	0.51	0.95	1.05	0.88	0.83	1.03	0.86	0.64	1.13	1.12	0.94	1.04		0.8594	0.5547	0.2995	0.1626	0.1865	0.1427	0.7822	0.2904	0.6634	0.5719	0.4927	0.5646	0.3241	0.4795	0.8701	0.5834	0.1696	0.1872	0.1422	0.253	0.1737	0.2503	0.1782	0.2726	0.4761	0.3785	0.6578	0.4694
	1405			cys-gly, oxidized		1.39	1.41	1.01	2.3	1.7	1.38	1.44	1.46	1.45	1.08	2.95	1.79	1.43	1.67		0.1336	0.2665	0.1272	0.1126	0.9516	0.3056	0.0591	0.1483	0.0635	0.2511	0.1941	0.397	0.3795	0.5088	0.1372	0.291	0.1412	0.167	0.7989	0.5461	0.0985	0.223	0.0575	0.1776	0.1691	0.2564	0.3572	0.3232
	1409			tyrosylglycine		1.02	0.9	0.42	0.57	0.55	0.67	0.77	1.08	0.93	0.55	0.7	0.59	0.71	0.97		0.9637	0.5846	0.2867	0.1625	0.0704	0.1427	0.0274	0.1483	0.1835	0.3314	0.0271	0.1892	0.264	0.4518	0.8448	0.5732	0.3171	0.2552	0.0027	0.1102	0.2052	0.2509	0.2733	0.3261	0.0071	0.0939	0.7512	0.5125
	1411			prolylglycine		2.19	2.22	1.34	1.7	1.82	2.05	1.93	2.29	2.27	1.72	2	1.89	2.13	2.37		0.0002	0.0273	0.0002	0.0046	0.608	0.2254	0.0264	0.1483	0.1295	0.2975	0.0129	0.1598	0.0003	0.0328	0.0109	0.1227	0.0086	0.0588	0.0224	0.1696	0.0084	0.118	0.0218	0.1412	0.0103	0.1119	0.0131	0.1061
	1451			leucylglycine		0.96	0.81	0.5	1.12	0.93	0.83	0.84	1.02	0.84	0.64	1.42	1	0.87	1.06		0.8156	0.5452	0.1817	0.1325	0.1503	0.1427	0.6409	0.2617	0.6231	0.5613	0.2248	0.4323	0.2519	0.4481	0.8956	0.5851	0.0307	0.0903	0.0779	0.2261	0.4338	0.2773	0.9526	0.5196	0.053	0.165	0.529	0.4069
	1469			isoleucylglycine		0.82	0.64	0.45	0.72	0.79	0.74	0.78	0.87	0.67	0.6	0.86	0.84	0.78	0.99		0.334	0.4053	0.0445	0.074	0.0825	0.1427	0.0924	0.1509	0.1751	0.3302	0.101	0.3163	0.1581	0.3835	0.3679	0.4273	0.0038	0.0588	0.0182	0.1665	0.082	0.223	0.1219	0.2435	0.0304	0.1366	0.8759	0.5386
	1482			leucylalanine		1.07	0.98	0.7	1.04	1.04	0.95	0.88	1.14	1.02	0.92	1.27	1.11	1.01	1.1		0.5796	0.4701	0.9289	0.3035	0.2807	0.1529	0.7049	0.2711	0.717	0.5746	0.7457	0.6817	0.374	0.5088	0.1338	0.2907	0.763	0.3961	0.3946	0.3908	0.1995	0.2509	0.1332	0.2435	0.9115	0.4818	0.1347	0.198
	1495			valylleucine		0.91	0.88	0.6	0.84	0.96	0.87	0.9	0.97	0.91	0.8	0.98	1.02	0.92	1.13		0.494	0.4492	0.2087	0.1433	0.1808	0.1427	0.3601	0.2242	0.7228	0.5746	0.2407	0.4402	0.3798	0.5088	0.6848	0.5346	0.0381	0.0978	0.0972	0.2261	0.7135	0.3587	0.3114	0.3347	0.3181	0.3402	0.395	0.3369
	1519			phenylalanylglycine		0.89	0.85	0.66	0.96	0.98	0.94	0.97	0.94	0.87	0.88	1.16	1.04	0.98	1.2		0.3203	0.3953	0.0178	0.0556	0.1733	0.1427	0.3333	0.2202	0.6128	0.5604	0.3094	0.4657	0.512	0.5895	0.5356	0.4776	0.1105	0.1525	0.1434	0.253	0.3429	0.2615	0.723	0.4599	0.8166	0.4589	0.0889	0.1609
	1537			valylglutamine		0.94	0.84	0.5	0.93	0.94	0.79	0.94	1	0.87	0.65	1.14	1.01	0.83	1.18		0.7209	0.5109	0.2388	0.1566	0.1685	0.1427	0.6259	0.2579	0.7017	0.5719	0.136	0.3432	0.6787	0.6691	0.9212	0.5928	0.0439	0.1061	0.1124	0.2378	0.5065	0.2942	0.9915	0.5273	0.0967	0.2102	0.421	0.3466
	1593			leucylglutamine*		1.03	0.98	0.48	0.97	1	0.86	0.85	1.08	1	0.6	1.15	1.05	0.9	1.06		0.8156	0.5452	0.7979	0.2764	0.1736	0.1427	0.6772	0.2676	0.9616	0.6237	0.1531	0.3525	0.2985	0.4759	0.5252	0.4746	0.9184	0.4327	0.1123	0.2378	0.307	0.2576	0.5854	0.4367	0.3656	0.352	0.8244	0.5371
	1600			tryptophylglycine		1.1	0.76	0.7	1.11	1.32	0.96	1.04	1.15	0.78	0.69	1.28	1.4	1.01	1.3		0.4107	0.4238	0.0071	0.0385	0.0996	0.1427	0.8287	0.3026	0.171	0.329	0.7367	0.6779	0.7023	0.6691	0.1846	0.333	0.0288	0.088	0.0722	0.2261	0.2015	0.2509	0.2372	0.299	0.8867	0.4739	0.1277	0.197
	1697		Dipeptide Derivative	glutamyl-meso-diaminopimelate		0.93	0.94	0.65	0.75	0.85	0.87	0.93	0.97	0.96	0.86	0.88	0.9	0.91	1.16		0.3991	0.4238	0.3665	0.1765	0.2071	0.1427	0.1659	0.1894	0.081	0.2628	0.1124	0.3163	0.489	0.5833	0.8129	0.5619	0.7045	0.3833	0.1777	0.2797	0.2377	0.2562	0.4423	0.3845	0.3503	0.346	0.2239	0.2499
	1699			alanyl-glutamyl-meso-diaminopimelate		0.95	0.87	0.66	1.1	1.14	1.04	1.22	1.01	0.9	0.86	1.32	1.22	1.1	1.53		0.7145	0.5087	0.2886	0.1625	0.2554	0.1525	0.4085	0.2296	0.2797	0.3916	0.6625	0.6481	0.1306	0.3681	0.9509	0.5992	0.213	0.2117	0.26	0.3218	0.1014	0.223	0.3147	0.3347	0.2356	0.2964	0.0359	0.1191
	1773	Secondary metabolism	Benzenoids	benzoate		0.94	0.76	1.03	1.12	0.96	0.89	0.82	0.97	0.77	1.18	1.37	1	0.91	0.91		0.9227	0.5724	0.4226	0.1933	0.864	0.2855	0.6382	0.2617	0.9922	0.6311	0.7978	0.7102	0.5744	0.6278	0.977	0.6019	0.4226	0.2793	0.7109	0.5204	0.4693	0.2857	0.9371	0.5165	0.8153	0.4589	0.8039	0.5304
[truncated: 25 more columns]
